# Supplementary material for: A phylogenetic method linking nucleotide substitution rates to rates of continuous trait evolution
Source: PLoS Comput Biol. 2024 Apr 24;20(4):e1011995. doi: 10.1371/journal.pcbi.1011995 (PMC11078400; doi:10.1371/journal.pcbi.1011995)
Supplement: S1 Data — (XLSX) [file pcbi.1011995.s002.xlsx]

## Sheet: LLL_results
NAME	CHR	START	FINISH	lv.10	lv.50	lv.90	lb2.10	lb2.50	lb2.90	lb3.10	lb3.50	lb3.90	rat.10	rat.50	rat.90	rhat	dens0
VCE277691	5	141699297	141699402	0.0522972	0.82455	1.65126	-1.83828	-0.992227	-0.151955	1.15286	1.9983	2.82892	2.25817	2.99699	3.70213	1.00921	0.000161979
VCE351367	9	30243276	30243407	-0.560663	0.365736	1.31566	0.719049	1.65986	2.58238	-2.46688	-1.48231	-0.499109	-4.01774	-3.12807	-2.28973	1.00519	0.000511305
VCE286047	6	9825921	9826066	-0.514048	0.421885	1.3492	0.734092	1.66081	2.58652	-2.43786	-1.47196	-0.479578	-3.88202	-3.14385	-2.33049	1.00468	0.000551787
VCE160849	2	12318690	12318781	0.128711	0.755985	1.42853	0.867274	1.57491	2.25625	-1.73286	-0.998854	-0.245412	-3.16677	-2.58442	-1.93835	1.00656	0.000592755
VCE227033	3	118127885	118127967	-0.58929	0.348079	1.29136	0.691628	1.61751	2.54447	-2.41119	-1.43906	-0.474932	-3.90534	-3.0486	-2.23552	1.00522	0.000649902
VCE350492	9	24474039	24474092	-0.7944	0.169276	1.13353	0.734965	1.70048	2.65275	-2.59119	-1.59063	-0.583472	-4.23167	-3.31297	-2.31487	1.00183	0.000758079
VCE37781	10	61752397	61752730	-0.524934	0.38234	1.29888	0.685263	1.59273	2.50415	-2.42085	-1.47548	-0.524939	-3.7937	-3.08596	-2.3142	1.0019	0.000860604
VCE291631	6	51752858	51752958	-0.653153	0.308921	1.13955	0.911977	1.76389	2.72538	-1.9336	-1.01755	-0.0630193	-3.48496	-2.82668	-2.08681	1.00102	0.00100198
VCE358072	9	99555743	99555836	-1.24336	-0.255213	0.706982	1.1417	2.10574	3.09221	-2.2768	-1.21488	-0.181821	-4.35471	-3.34358	-2.3034	1.00402	0.00100857
VCE48603	10	132658298	132658396	0.0377757	0.940444	1.84113	-2.22736	-1.31209	-0.376174	0.627185	1.53617	2.44325	2.15383	2.86971	3.49998	1.00656	0.00104295
VCE98972	14	55965032	55965110	-0.672444	0.259415	1.203	0.688435	1.62718	2.56151	-2.43376	-1.46179	-0.464567	-3.88691	-3.1182	-2.21981	1.00323	0.00109336
VCE341894	8	105633749	105633981	-0.579942	0.34007	1.25294	0.581462	1.50329	2.42506	-2.37567	-1.43438	-0.467101	-3.69363	-2.95936	-2.12475	1.00157	0.00110524
VCE94079	14	28723873	28723934	-0.587881	0.351248	1.20998	0.854145	1.72971	2.6642	-1.7052	-0.810415	0.137368	-3.14574	-2.55832	-1.91195	1.0015	0.00111648
VCE100835	14	68036355	68036409	-0.78409	0.145986	1.09131	0.816317	1.76429	2.70699	-2.28035	-1.30053	-0.316795	-3.87022	-3.07668	-2.20587	1.00125	0.00115425
VCE95328	14	33191632	33191738	-0.683781	0.236253	1.15348	0.710038	1.6357	2.55568	-2.3095	-1.36283	-0.396298	-3.76237	-3.02758	-2.17798	1.00545	0.00122268
VCE250783	4	123312991	123313051	-0.65608	0.217721	1.079	0.810319	1.67381	2.54428	-2.08635	-1.17502	-0.234806	-3.56885	-2.87537	-2.07118	1.00516	0.0012362
VCE85678	13	66868096	66868321	-0.61578	0.294848	1.22289	0.682097	1.6012	2.52395	-2.2927	-1.33827	-0.359712	-3.68342	-2.96832	-2.13771	1.00389	0.00124719
VCE271963	5	103182364	103182574	-0.495383	0.417845	1.33899	0.582376	1.50726	2.42366	-2.33502	-1.38739	-0.426302	-3.64388	-2.92774	-2.08425	1.00142	0.00124952
VCE180171	2	145411629	145411739	0.102777	0.734855	1.42825	0.586523	1.31394	1.98471	-1.91965	-1.12493	-0.342136	-3.09429	-2.42755	-1.75065	1.0037	0.00134609
VCE246536	4	83760586	83760758	-0.94367	0.0609285	0.988961	0.867288	1.7993	2.78489	-2.56997	-1.54253	-0.495047	-4.25876	-3.41749	-2.357	1.00671	0.00137258
VCE72086	12	65373437	65373514	-0.691954	0.280286	1.16198	0.785221	1.68077	2.6352	-2.16352	-1.21298	-0.218731	-3.66167	-2.92061	-2.10011	1.0036	0.00140207
VCE275877	5	128697410	128697541	-0.744316	0.2306	1.18298	0.772534	1.72193	2.69469	-2.29665	-1.29878	-0.27479	-3.90032	-3.01539	-2.1406	1.00492	0.00143897
VCE8554	1	61119428	61119481	-0.727638	0.23306	1.18528	0.660259	1.60845	2.55191	-2.47545	-1.48752	-0.484095	-4.04884	-3.10268	-2.13453	1.00286	0.00143987
VCE66112	12	16308105	16308172	-0.910233	0.0744907	1.05463	0.799972	1.78273	2.76725	-2.60623	-1.5963	-0.535627	-4.34129	-3.40898	-2.33805	1.00403	0.00145363
VCE4771	1	40711929	40711987	-0.355486	0.158201	0.732478	1.184	1.83563	2.41234	-1.33488	-0.104072	1.2206	-3.19766	-1.9334	-0.509228	1.00612	0.00148755
VCE314267	7	33356467	33356590	-0.570216	0.351861	1.25236	0.663407	1.576	2.50302	-2.23453	-1.29451	-0.3199	-3.64087	-2.90138	-2.05641	1.00071	0.00149787
VCE323644	7	113728878	113728957	-0.367078	0.542258	1.37607	0.792072	1.64837	2.54603	-1.78874	-0.903767	-0.00397525	-3.20109	-2.56211	-1.90195	1.00668	0.00150796
VCE28179	1	216684689	216684925	-0.484624	0.440587	1.36432	0.561616	1.4937	2.42372	-2.33898	-1.37828	-0.420694	-3.66796	-2.89014	-2.0526	1.00092	0.00154095
VCE164630	2	39550959	39551021	-0.446334	0.477488	1.41665	0.657273	1.59746	2.52115	-2.28962	-1.3051	-0.332354	-3.71169	-2.92376	-2.05044	1.00141	0.0015448
VCE271056	5	94698294	94698382	-0.494996	0.432274	1.3632	0.516192	1.44293	2.36285	-2.27683	-1.32419	-0.356261	-3.51415	-2.78376	-1.99368	1.00426	0.00159051
VCE28637	1	218050868	218050976	-0.54264	0.383817	1.31398	0.595232	1.52084	2.4483	-2.28227	-1.3296	-0.362275	-3.63343	-2.8682	-2.0335	1.00192	0.00160342
VCE296414	6	93529484	93529630	-0.332294	0.593199	1.51259	0.465444	1.38551	2.31238	-2.17675	-1.23066	-0.292105	-3.32227	-2.6111	-1.92858	1.0013	0.00160435
VCE52826	11	31974913	31975091	-0.757215	0.130427	1.02781	0.778305	1.6789	2.5744	-2.13601	-1.1955	-0.234661	-3.64695	-2.91184	-2.03492	1.00315	0.00160577
VCE13357	1	87353126	87353268	-0.293868	0.60215	1.50658	-2.09048	-1.17297	-0.255637	0.471691	1.37171	2.26965	1.91737	2.56859	3.13637	1.00451	0.00161725
VCE299517	6	109036642	109036694	-0.73534	0.203071	1.1225	0.720311	1.6508	2.58089	-2.38472	-1.4087	-0.41607	-3.93877	-3.06697	-2.15243	1.00175	0.00162397
VCE180385	2	145936456	145936563	-0.654565	0.279246	1.20754	0.624074	1.55856	2.48597	-2.36404	-1.40127	-0.430344	-3.75478	-2.98789	-2.11133	1.00033	0.0016369
VCE269851	5	91535752	91535962	-0.873046	0.0894954	1.05606	0.784094	1.73979	2.70417	-2.7165	-1.71659	-0.708627	-4.36715	-3.51522	-2.47874	1.00952	0.00165248
VCE2560	1	26459710	26459792	-0.119625	0.679347	1.43749	0.659834	1.44436	2.26719	-1.75233	-0.939036	-0.0917194	-2.96011	-2.3933	-1.78767	1.00931	0.00167496
VCE183780	2	163624443	163624622	-0.52127	0.404217	1.33968	0.516959	1.45492	2.3825	-2.31726	-1.3509	-0.399329	-3.55748	-2.82335	-2.02278	1.00206	0.00168816
VCE61875	11	120098889	120098965	0.729485	1.62729	2.52208	-2.02787	-1.10184	-0.157867	0.619831	1.54662	2.48144	1.92515	2.64459	3.36241	1.0039	0.00169274
VCE212672	3	18393056	18393170	-0.947905	0.0963527	1.00987	0.868173	1.79394	2.82487	-2.11181	-1.13487	-0.126132	-3.76958	-2.99258	-2.04516	1.00251	0.00174504
VCE234711	3	178054611	178054677	-0.754976	0.204978	1.13891	0.72231	1.65821	2.61919	-2.35178	-1.38071	-0.383377	-3.90657	-3.05935	-2.13635	1.00283	0.00179472
VCE45992	10	114925764	114925832	-0.21532	0.692894	1.62255	0.711057	1.64221	2.56471	-2.03328	-1.08609	-0.141968	-3.41976	-2.73939	-1.99269	1.00469	0.00180749
VCE51768	11	27350971	27351047	-0.627293	0.307296	1.2509	0.569942	1.51477	2.4437	-2.38419	-1.42982	-0.451644	-3.74596	-2.9718	-2.06945	1.00449	0.0018105
VCE302446	6	133185641	133185783	-0.496389	0.436835	1.37614	0.566432	1.49953	2.42857	-2.33294	-1.35513	-0.387183	-3.68191	-2.86725	-2.01402	1.00179	0.00181339
VCE334452	8	59011099	59011226	-0.916232	0.0313477	0.981492	0.952337	1.90258	2.84833	-1.93336	-0.966757	0.0324652	-3.69659	-2.89111	-2.02038	1.00276	0.00181926
VCE52020	11	28343264	28343436	-0.519085	0.400684	1.32836	0.543752	1.46999	2.39912	-2.29387	-1.33954	-0.379447	-3.57847	-2.8312	-2.00346	1.00977	0.00182779
VCE74079	12	80580262	80580598	-0.369783	0.568587	1.5262	0.574988	1.49603	2.4281	-2.31634	-1.35485	-0.393207	-3.65025	-2.8566	-2.04661	1.0071	0.00184093
VCE215217	3	40574780	40574876	-0.625648	0.292978	1.23619	0.592819	1.52589	2.45481	-2.33853	-1.37578	-0.408146	-3.72229	-2.92673	-2.04184	1.00532	0.00185184
VCE52705	11	31659264	31659441	-0.7782	0.0747911	0.803131	-2.13906	-0.999066	0.123188	1.23906	2.01219	2.85681	1.75178	2.99937	4.39644	1.00086	0.00186814
VCE275793	5	127871849	127871905	0.194673	0.79943	1.4555	0.592012	1.29092	1.94242	-1.89085	-1.12199	-0.351303	-3.04557	-2.4209	-1.72324	1.00291	0.00186824
VCE260456	5	15390800	15390948	0.114001	0.752653	1.44698	0.555386	1.27996	1.95573	-2.07013	-1.25095	-0.43142	-3.24726	-2.52675	-1.77306	1.00173	0.00189016
VCE297247	6	98250780	98250867	-0.640562	0.336854	1.21483	0.759314	1.63519	2.61229	-2.15211	-1.21303	-0.210628	-3.63716	-2.8899	-2.03461	1.00193	0.00189072
VCE111067	15	52879211	52879432	-0.616662	0.323409	1.24833	0.579286	1.50356	2.43914	-2.34005	-1.38416	-0.407363	-3.65618	-2.92261	-2.05638	1.00644	0.00189217
VCE340874	8	98891295	98891347	-0.418007	0.540964	1.48114	0.79535	1.72212	2.67202	-2.16833	-1.18163	-0.164122	-3.67122	-2.93903	-2.08171	1.00393	0.00189848
VCE297391	6	98518244	98518339	-0.570751	0.358419	1.29007	0.611858	1.53863	2.45934	-2.28039	-1.2956	-0.333453	-3.67987	-2.85271	-1.97049	1.00283	0.00190735
VCE304429	6	148034457	148034507	-0.632801	0.307811	1.22635	0.717818	1.6411	2.57933	-2.22701	-1.24885	-0.26335	-3.72562	-2.91523	-2.00894	1.00238	0.00190964
VCE41987	10	88233288	88233337	-0.738411	0.188924	1.13769	0.831515	1.778	2.70908	-2.08734	-1.06905	-0.04229	-3.66998	-2.8655	-1.99531	1.00412	0.00193646
VCE243458	4	54145849	54145928	-0.231814	0.673577	1.57777	0.550571	1.45347	2.35498	-2.01805	-1.08566	-0.164379	-3.22976	-2.5376	-1.84831	1.00905	0.00193649
VCE324690	7	117318228	117318289	0.0689095	0.97563	1.88685	0.589255	1.5218	2.43434	-2.1739	-1.23504	-0.287216	-3.4759	-2.78094	-2.00165	1.00979	0.00194237
VCE297397	6	98542454	98542607	-0.553547	0.367058	1.31605	0.599747	1.55149	2.4703	-2.31745	-1.36139	-0.385553	-3.68139	-2.93277	-2.06417	1.00152	0.00194374
VCE290441	6	44646400	44646459	-0.0578684	0.855623	1.74394	0.749283	1.69616	2.64416	-2.33777	-1.33422	-0.333718	-3.97496	-3.04587	-2.06116	1.0038	0.00197439
VCE355327	9	78930499	78930607	-0.539223	0.402017	1.34838	0.531844	1.4826	2.41923	-2.32519	-1.35033	-0.371123	-3.68063	-2.8369	-1.96202	1.0026	0.00199965
VCE189485	2	199144662	199144727	-0.871829	0.0707899	0.99949	0.85352	1.79733	2.72778	-2.14063	-1.15236	-0.14838	-3.84298	-2.96919	-2.00129	1.00204	0.00200136
VCE6921	1	52450189	52450248	-0.433383	0.0992508	0.69829	1.21159	1.87487	2.48498	-1.31434	-0.032814	1.26724	-3.28264	-1.89751	-0.439343	1.00456	0.00201098
VCE126465	16	60797873	60797953	-0.377504	0.538976	1.45401	0.465468	1.38389	2.29564	-2.197	-1.24426	-0.307703	-3.37478	-2.63506	-1.88416	1.00321	0.00201625
VCE78151	12	114747323	114747439	-0.813465	0.143891	1.10773	0.682723	1.64417	2.60506	-2.55529	-1.56422	-0.529191	-4.1598	-3.24529	-2.16483	1.00158	0.00202544
VCE183850	2	163716882	163716932	-0.45038	0.489995	1.43959	0.61368	1.56314	2.51127	-2.39328	-1.38856	-0.388964	-3.92071	-2.92936	-2.02259	1.00569	0.00202689
VCE99862	14	60686991	60687123	-0.377635	0.599202	1.56823	0.561099	1.50853	2.45667	-2.29974	-1.30534	-0.299707	-3.73802	-2.79294	-1.90216	1.008	0.00203412
VCE354506	9	73304488	73304543	-0.386062	0.548191	1.47513	0.488648	1.40853	2.33878	-2.22336	-1.27549	-0.3224	-3.43208	-2.69622	-1.92067	1.00519	0.00206445
VCE215274	3	40871674	40871760	-0.614138	0.312996	1.24844	0.557266	1.50204	2.42495	-2.39041	-1.43246	-0.458167	-3.73142	-2.96318	-2.07327	1.00295	0.00208381
VCE68173	12	28489461	28489642	-0.441007	0.493623	1.43534	0.513195	1.44821	2.37346	-2.27385	-1.31111	-0.339008	-3.5843	-2.76636	-1.91908	1.00818	0.00208458
VCE68419	12	31327326	31327412	-0.470592	0.301246	1.19272	0.854634	1.75934	2.56414	-1.82396	-0.84713	0.297104	-3.42898	-2.60366	-1.55349	1.0098	0.00212079
VCE309620	7	7696857	7696944	-0.577897	0.372342	1.2917	0.602493	1.52593	2.46626	-2.26159	-1.31044	-0.316784	-3.65305	-2.84619	-1.9865	1.00433	0.00212971
VCE311797	7	19337246	19337322	-0.622743	0.307443	1.26396	0.570026	1.52083	2.45295	-2.42141	-1.4414	-0.444219	-3.79902	-2.98921	-2.05615	1.00545	0.00213304
VCE7920	1	58074657	58074713	-0.740426	0.148357	1.04186	0.882	1.79393	2.68518	-1.87316	-0.899628	0.060639	-3.56705	-2.66511	-1.84749	1.00881	0.00215653
VCE9355	1	64135252	64135341	-0.801596	0.189999	1.08943	0.801133	1.70373	2.69271	-2.15545	-1.19955	-0.215486	-3.74309	-2.94335	-2.05415	1.00156	0.00218133
VCE303481	6	140065030	140065107	-0.430781	0.512932	1.45136	0.529959	1.45129	2.39104	-2.28601	-1.32101	-0.363816	-3.58672	-2.79244	-1.94938	1.00459	0.00218718
VCE47683	10	126170107	126170178	-0.0643746	0.859457	1.77558	-2.20286	-1.26895	-0.313718	0.56307	1.49057	2.4206	1.94971	2.79096	3.51511	1.00227	0.00219754
VCE297129	6	97937724	97937789	-0.23924	0.660041	1.56553	0.455176	1.37186	2.27684	-2.05208	-1.12999	-0.203782	-3.12751	-2.51376	-1.83713	1.00515	0.00220418
VCE337767	8	77009310	77009389	0.161775	0.793978	1.48935	0.5571	1.28821	1.96419	-1.68612	-0.936359	-0.174521	-2.80272	-2.22871	-1.59668	1.0053	0.00220723
VCE28741	1	218479853	218480051	-0.459427	0.453304	1.34709	0.661653	1.55177	2.45184	-1.97733	-1.05673	-0.114532	-3.3559	-2.62031	-1.84578	1.00625	0.00221412
VCE66374	12	16960663	16961026	-0.517332	0.421968	1.35546	0.513965	1.44269	2.38443	-2.31537	-1.3503	-0.370191	-3.59846	-2.80919	-1.9706	1.00427	0.00222101
VCE268970	5	88554016	88554141	-0.612099	0.30993	1.22553	0.642224	1.56024	2.48195	-2.17557	-1.19457	-0.234831	-3.62313	-2.76306	-1.897	1.00406	0.00224668
VCE251264	4	126958092	126958159	-0.867989	0.132281	1.03553	0.906967	1.82541	2.82018	-2.07184	-1.09683	-0.0971533	-3.80643	-2.96688	-2.04556	1.00065	0.00226604
VCE292570	6	62298694	62298759	-0.461919	0.456302	1.39492	0.579261	1.51131	2.43187	-2.23794	-1.28233	-0.321024	-3.60805	-2.80557	-1.96472	1.00353	0.00226792
VCE44203	10	102329088	102329183	-0.415014	0.507751	1.43078	0.527892	1.45684	2.3736	-2.24095	-1.28236	-0.33636	-3.50984	-2.76154	-1.94449	1.00615	0.00227088
VCE332473	8	35142515	35142604	-0.49611	0.450383	1.39138	0.575687	1.51321	2.45181	-2.37974	-1.41413	-0.439349	-3.77547	-2.94256	-2.06613	1.00101	0.00227836
VCE241164	4	28401332	28401394	-0.633684	0.322826	1.28376	0.585964	1.54358	2.49412	-2.44622	-1.45114	-0.455289	-3.92982	-3.00826	-2.03534	1.00373	0.00228211
VCE311075	7	15837827	15837922	-0.354406	0.601521	1.55194	0.595358	1.54744	2.50069	-2.37751	-1.38683	-0.398685	-3.82106	-2.95958	-1.99101	1.00329	0.00230151
VCE244246	4	61204462	61204621	-0.389647	0.511181	1.42223	0.514881	1.4303	2.33783	-2.16296	-1.23752	-0.287216	-3.36944	-2.68977	-1.91305	1.00034	0.00230904
VCE77003	12	103100305	103100479	-0.835609	0.144593	1.1277	0.650389	1.6269	2.59286	-2.62536	-1.60316	-0.561097	-4.2286	-3.25656	-2.19851	1.00517	0.00231899
VCE180166	2	145404390	145404445	-0.190245	0.715546	1.63399	0.434573	1.35549	2.24981	-2.09055	-1.14586	-0.22019	-3.15624	-2.50174	-1.83374	1.00056	0.00232103
VCE204811	21	24018283	24018357	-0.603959	0.344216	1.2706	0.643737	1.57393	2.5252	-2.29337	-1.32443	-0.340489	-3.78559	-2.91798	-1.98624	1.00542	0.00232449
VCE59468	11	107023447	107023500	-0.0800415	0.831185	1.73857	0.486491	1.3911	2.29972	-2.09472	-1.1656	-0.231138	-3.22621	-2.56684	-1.8678	1.00642	0.00233671
VCE10862	1	76639879	76639951	0.0988637	0.756737	1.48028	0.619096	1.37035	2.06827	-2.09837	-1.26095	-0.41449	-3.38153	-2.63473	-1.81623	1.00696	0.00233732
VCE362386	9	125756960	125757018	-0.532889	0.414075	1.34704	0.602065	1.52126	2.44981	-2.22655	-1.25547	-0.275256	-3.63857	-2.77193	-1.92351	1.00283	0.00233891
VCE98944	14	55725441	55725545	-0.403456	0.521464	1.44776	0.4806	1.40509	2.32406	-2.11817	-1.17295	-0.219281	-3.34299	-2.56755	-1.81084	1.00134	0.00234744
VCE98660	14	54048920	54048980	-0.553943	0.381144	1.30525	0.612206	1.53962	2.478	-2.27067	-1.2979	-0.317283	-3.6548	-2.87322	-1.986	1.00145	0.00234787
VCE165082	2	43314729	43314994	-0.600721	0.325408	1.26606	0.604102	1.54323	2.46131	-2.3753	-1.41253	-0.412957	-3.76191	-2.99731	-2.05271	1.00166	0.00235372
VCE38347	10	63236565	63236690	-0.388374	0.542426	1.45714	0.464801	1.38451	2.30493	-2.21393	-1.26171	-0.32362	-3.41696	-2.65433	-1.8909	1.00145	0.00235836
VCE111222	15	53313137	53313204	-0.518936	0.411853	1.34385	0.562607	1.50127	2.42582	-2.29196	-1.33501	-0.366016	-3.62375	-2.8713	-1.9734	1.00375	0.00236111
VCE80791	13	28274879	28275070	-0.587415	0.365664	1.30641	0.565624	1.50289	2.45325	-2.37348	-1.39325	-0.4082	-3.73137	-2.93775	-1.99761	1.00313	0.00236851
VCE184459	2	166969777	166969854	-0.298597	0.637894	1.55681	0.487627	1.39674	2.32898	-2.18161	-1.23997	-0.287077	-3.41656	-2.63657	-1.86497	1.00078	0.00239586
VCE289367	6	37105346	37105430	-0.81664	0.175299	1.14663	0.681019	1.64875	2.63001	-2.5117	-1.49255	-0.457287	-4.13727	-3.18818	-2.07313	1.0061	0.00239664
VCE301137	6	124694509	124694633	-0.31392	0.639993	1.57024	0.485108	1.4174	2.34526	-2.21086	-1.26007	-0.305964	-3.45716	-2.67162	-1.92861	1.00735	0.00239983
VCE295541	6	90385968	90386083	-0.434787	0.488126	1.41397	0.53069	1.46813	2.39818	-2.30165	-1.3482	-0.372347	-3.61708	-2.84697	-1.96383	1.00092	0.00240572
VCE350074	9	22987740	22987889	-0.500933	0.430019	1.36108	0.512146	1.44735	2.37377	-2.27597	-1.32398	-0.362401	-3.56317	-2.78913	-1.95151	1.00501	0.00242241
VCE350041	9	22740407	22740464	-0.52192	0.408235	1.34893	0.516939	1.45493	2.38036	-2.30465	-1.3443	-0.364763	-3.59506	-2.81807	-1.96157	1.00571	0.00242861
VCE297819	6	100168364	100168492	-0.749636	0.182532	1.11664	0.707547	1.6481	2.57336	-2.32261	-1.34649	-0.345131	-3.91201	-3.0027	-2.03282	1.00323	0.00243316
VCE67015	12	22666113	22666200	-0.481639	0.364552	1.18155	0.781805	1.60928	2.49264	-1.73454	-0.845083	0.113305	-3.10622	-2.48671	-1.7517	1.00772	0.00243555
VCE10557	1	74831525	74831703	-0.499223	0.455626	1.40088	0.592635	1.5222	2.46689	-2.316	-1.34595	-0.358726	-3.70714	-2.89302	-1.97982	1.0094	0.00244163
VCE222859	3	85947895	85947960	-0.435253	0.480862	1.41321	0.554951	1.48235	2.40265	-2.29588	-1.32594	-0.352627	-3.61527	-2.82986	-1.9545	1.00186	0.00244862
VCE4761	1	40676638	40676721	-0.319265	0.563472	1.41746	0.626089	1.49042	2.38088	-1.77303	-0.887107	0.019405	-2.99478	-2.39884	-1.73672	1.00939	0.00245391
VCE72696	12	69248306	69248401	-0.393594	0.522445	1.43871	0.489825	1.41959	2.33129	-2.10154	-1.16452	-0.226181	-3.27977	-2.58838	-1.88108	1.00033	0.00246606
VCE324873	7	119872905	119872998	0.0147287	0.93196	1.82574	0.47274	1.37939	2.3051	-2.03018	-1.10285	-0.160408	-3.17944	-2.48834	-1.78666	1.00541	0.0024782
VCE287965	6	22659096	22659189	-0.444271	0.490418	1.38268	0.687919	1.59134	2.51364	-2.00209	-1.05259	-0.112287	-3.41853	-2.66478	-1.86495	1.00495	0.00248071
VCE118011	15	101205217	101205324	-0.048024	0.849382	1.75303	0.43104	1.34511	2.25773	-2.04113	-1.12735	-0.216372	-3.07944	-2.49507	-1.8257	1.00973	0.00248875
VCE268076	5	82185700	82185824	-0.546955	0.398306	1.35507	0.517882	1.46926	2.41087	-2.34907	-1.35561	-0.386538	-3.72624	-2.8356	-1.9369	1.00299	0.00249333
VCE111185	15	53208844	53209001	-0.581307	0.349146	1.27217	0.543425	1.46579	2.40005	-2.33593	-1.38133	-0.406575	-3.6204	-2.87672	-2.01159	1.00171	0.00249341
VCE13955	1	88327886	88327984	-0.847852	0.124765	1.10661	0.749256	1.73281	2.69621	-2.36545	-1.30846	-0.217091	-3.95214	-3.0697	-2.01447	1.0065	0.00249858
VCE144552	18	21050457	21050582	-0.440637	0.488672	1.41206	0.491092	1.41371	2.33481	-2.23935	-1.28779	-0.327949	-3.49478	-2.7219	-1.89009	1.00278	0.00251688
VCE52972	11	32508914	32509029	-0.669744	0.219972	1.12697	0.726574	1.6377	2.52886	-2.17142	-1.20778	-0.22989	-3.67503	-2.86581	-1.94658	1.00308	0.00252416
VCE292867	6	65448975	65449024	-0.639987	0.320445	1.28537	0.584622	1.55098	2.50353	-2.38622	-1.39016	-0.400324	-3.85407	-2.94982	-2.0146	1.00773	0.00252716
VCE250917	4	123893077	123893249	-0.57771	0.351983	1.29233	0.599318	1.5441	2.48426	-2.30222	-1.34262	-0.358464	-3.71763	-2.91305	-1.99905	1.00421	0.00253851
VCE94294	14	29232698	29232757	-0.767345	0.169038	1.106	0.725065	1.6567	2.58718	-2.29257	-1.29754	-0.287268	-3.89975	-2.9775	-1.96478	1.0016	0.00254055
VCE352297	9	37330877	37330977	-0.497853	0.437175	1.37935	0.525547	1.47116	2.40905	-2.26696	-1.30326	-0.326258	-3.5799	-2.78392	-1.92242	1.00179	0.00254235
VCE335604	8	64917822	64917910	-0.0549742	0.64559	1.39486	0.533492	1.29328	2.01163	-2.21335	-1.31748	-0.425307	-3.42149	-2.59981	-1.77863	1.00319	0.00255148
VCE112336	15	60674209	60674263	-0.367375	0.545263	1.44323	0.501787	1.41164	2.32417	-2.28709	-1.34252	-0.373996	-3.56792	-2.77	-1.88775	1.0056	0.00255481
VCE58594	11	95999695	95999855	-0.588793	0.344198	1.28368	0.570995	1.5052	2.45041	-2.39111	-1.40978	-0.430896	-3.77164	-2.93856	-2.02642	1.00712	0.00256182
VCE94010	14	28382669	28382768	-0.431746	0.479379	1.325	0.738092	1.60295	2.51623	-1.72048	-0.836632	0.101194	-3.08015	-2.46352	-1.77315	1.00198	0.00257557
VCE314260	7	33342308	33342364	-0.573875	0.265351	1.14555	0.812479	1.69831	2.55327	-1.64728	-0.676258	0.536784	-3.0874	-2.36158	-1.41997	1.00771	0.0025763
VCE362406	9	125794835	125794884	-0.578064	0.3569	1.23697	0.800965	1.68924	2.63181	-1.9559	-1.00319	-0.0198928	-3.56893	-2.69171	-1.85613	1.00678	0.00257897
VCE252039	4	131298921	131298995	-0.503871	0.420467	1.34967	0.526058	1.46913	2.38965	-2.25496	-1.30058	-0.321236	-3.58327	-2.78114	-1.89513	1.00319	0.00257915
VCE348786	9	16533130	16533203	-0.841337	0.153525	1.05275	0.838812	1.74522	2.72136	-2.04793	-1.08953	-0.103499	-3.70586	-2.87132	-1.94069	1.00587	0.00258045
VCE160918	2	12982169	12982252	-0.722033	0.226927	1.20127	0.71559	1.68647	2.63879	-2.37242	-1.36297	-0.359876	-4.03237	-3.0608	-2.04218	1.00192	0.00258934
VCE67714	12	24540588	24540666	0.0441165	0.668036	1.36554	0.628478	1.353	2.01568	-1.96664	-1.13443	-0.284538	-3.21098	-2.49194	-1.67528	1.0053	0.00259937
VCE337808	8	77167540	77167700	-0.645718	0.298596	1.24888	0.551456	1.49894	2.43182	-2.39098	-1.42011	-0.426841	-3.75248	-2.94894	-2.00925	1.00436	0.00261394
VCE76377	12	98238405	98238470	-0.602705	0.335266	1.27246	0.571639	1.50124	2.43955	-2.33789	-1.37924	-0.380798	-3.69561	-2.90834	-1.99689	1.00136	0.00262799
VCE134264	17	28082777	28082859	-0.489845	0.432432	1.36157	0.636149	1.57171	2.4894	-2.28431	-1.31824	-0.34473	-3.71484	-2.91682	-2.01194	1.00534	0.00262862
VCE78844	12	120372021	120372082	-0.256312	0.645506	1.55535	0.471847	1.38979	2.29978	-2.03338	-1.10045	-0.174247	-3.15842	-2.50208	-1.80533	1.0086	0.00263732
VCE290232	6	43141085	43141141	-0.382552	0.517158	1.4151	0.579726	1.4789	2.37062	-2.03751	-1.09753	-0.139166	-3.36113	-2.55908	-1.79871	1.00041	0.00263737
VCE271791	5	100747150	100747286	-0.531005	0.407677	1.34163	0.527667	1.46825	2.40977	-2.32596	-1.37138	-0.393748	-3.66573	-2.86456	-1.96838	1.00264	0.00263995
VCE222777	3	85591300	85591506	-0.883628	0.0911243	1.0211	0.866262	1.78883	2.7496	-2.13759	-1.14694	-0.143355	-3.88374	-2.94918	-1.98587	1.00836	0.00266252
VCE296991	6	97524965	97525018	-0.347271	0.508994	1.42503	0.641717	1.56732	2.43529	-1.71509	-0.803397	0.217288	-2.94298	-2.34644	-1.65837	1.00327	0.00266436
VCE309995	7	8983504	8983769	-0.290562	0.612998	1.40684	0.890697	1.71646	2.63397	-1.68594	-0.806393	0.13932	-3.21712	-2.56782	-1.81453	1.00542	0.00266727
VCE9340	1	64042879	64042945	-0.905952	0.0585441	1.01832	0.774261	1.73415	2.6999	-2.44293	-1.43196	-0.387278	-4.12875	-3.22087	-2.1183	1.00805	0.00267097
VCE98536	14	53672579	53672643	-0.761195	0.222712	1.18177	0.701148	1.6623	2.64215	-2.40166	-1.39299	-0.365381	-4.01233	-3.08817	-2.06724	1.00492	0.00267655
VCE314361	7	33706692	33706777	0.0386521	0.697157	1.41143	0.564011	1.30569	1.99292	-2.08393	-1.22782	-0.359179	-3.28171	-2.5239	-1.71598	1.00268	0.00267688
VCE166598	2	52480660	52480713	-0.347194	0.591791	1.52514	0.499832	1.42475	2.35546	-2.13159	-1.15813	-0.212318	-3.38021	-2.56179	-1.83969	1.00675	0.00269512
VCE342341	8	108485141	108485258	-0.66066	0.292548	1.25473	0.571333	1.51857	2.47654	-2.44697	-1.44707	-0.449298	-3.85452	-2.99681	-2.04712	1.00027	0.00269746
VCE82293	13	43784743	43784905	-0.525277	0.400092	1.32881	0.515167	1.44524	2.36089	-2.25362	-1.29895	-0.335657	-3.51946	-2.76944	-1.91418	1.00504	0.00270523
VCE311505	7	18446175	18446336	-0.607869	0.28468	1.18565	0.696371	1.59293	2.48663	-2.14427	-1.20517	-0.233705	-3.59576	-2.82328	-1.92394	1.00171	0.00270854
VCE161281	2	16427605	16427685	-0.489561	0.442801	1.34701	0.522977	1.44066	2.36703	-2.24864	-1.27251	-0.313159	-3.61255	-2.70201	-1.84901	1.00375	0.00270885
VCE250784	4	123313054	123313174	-0.558426	0.388489	1.25399	0.631489	1.50535	2.45058	-2.09574	-1.15073	-0.186626	-3.47668	-2.69152	-1.84627	1.00339	0.00271194
VCE268894	5	88401820	88401904	-0.311766	0.60136	1.50474	0.482216	1.39224	2.31528	-2.15024	-1.2187	-0.288842	-3.29283	-2.63268	-1.90674	1.00081	0.0027149
VCE94627	14	30262027	30262088	-0.476674	0.46159	1.38201	0.522969	1.45633	2.39819	-2.26197	-1.30427	-0.329419	-3.60238	-2.78034	-1.88772	1.00382	0.00272003
VCE300036	6	113833770	113833842	-0.538601	0.411385	1.34724	0.586311	1.51872	2.46328	-2.3262	-1.3447	-0.348611	-3.76411	-2.87827	-1.94421	1.00302	0.0027209
VCE297189	6	98057210	98057426	-0.773876	0.158604	1.07196	0.850667	1.76637	2.69193	-2.02309	-1.05209	-0.0774177	-3.70403	-2.83898	-1.93001	1.00174	0.00272138
VCE299787	6	111810998	111811055	-0.156125	0.755557	1.6641	0.489111	1.39708	2.30127	-2.05785	-1.13822	-0.204862	-3.16739	-2.55632	-1.86802	1.00575	0.00272764
VCE218395	3	63877885	63877989	-0.454961	0.476211	1.38914	0.47049	1.38651	2.31581	-2.28277	-1.32285	-0.323573	-3.53502	-2.7242	-1.86491	1.00441	0.00272931
VCE295884	6	91204528	91204614	-0.326888	0.603837	1.51941	0.459324	1.37865	2.30392	-2.13972	-1.21108	-0.249862	-3.32443	-2.58959	-1.83762	1.00311	0.00273365
VCE359084	9	106803130	106803181	-0.175249	0.569306	1.28292	0.630117	1.39485	2.1719	-2.22291	-1.33904	-0.414935	-3.53082	-2.75639	-1.8774	1.00404	0.00273854
VCE280968	5	164191164	164191214	0.232978	1.13086	2.03345	-2.09504	-1.16352	-0.22009	0.582221	1.51388	2.43858	1.88281	2.70902	3.42809	1.00121	0.00274578
VCE52140	11	28941964	28942137	-0.55135	0.353473	1.26173	0.630531	1.53787	2.44626	-2.15373	-1.19801	-0.246795	-3.57183	-2.75376	-1.86794	1.00395	0.00276651
VCE51855	11	27706445	27706605	-0.644637	0.303539	1.24099	0.563141	1.50404	2.45119	-2.28972	-1.32515	-0.328193	-3.66756	-2.85712	-1.94102	1.00515	0.00276983
VCE52388	11	30536568	30536619	-0.212622	0.504641	1.22151	0.634784	1.36493	2.11558	-2.58011	-1.61331	-0.596259	-3.96432	-3.01126	-1.96969	1.00297	0.00278601
VCE356338	9	82610551	82610609	-0.874837	0.13287	1.08547	0.791426	1.74763	2.75806	-1.99088	-1.01178	-0.003921	-3.57941	-2.80269	-1.8878	1.00695	0.00278935
VCE128598	16	73183917	73183972	0.227066	0.887348	1.61259	0.387847	1.12509	1.82272	-1.99532	-1.20019	-0.401896	-2.93429	-2.33585	-1.65708	1.00172	0.00280618
VCE354411	9	72185789	72185848	-0.500416	0.423829	1.36908	0.516485	1.45507	2.38575	-2.30654	-1.34563	-0.36894	-3.60184	-2.82381	-1.94977	1.00932	0.00280845
VCE44314	10	103044917	103045177	-0.532296	0.397895	1.33316	0.512748	1.45194	2.37272	-2.29021	-1.3339	-0.349954	-3.59573	-2.79867	-1.89384	1.0018	0.00280928
VCE300999	6	123787572	123787691	-0.29183	0.624988	1.53326	0.420938	1.33176	2.24673	-2.10971	-1.17395	-0.241923	-3.20592	-2.52424	-1.79236	1.00213	0.00281264
VCE291378	6	51016252	51016370	-0.00892999	0.707731	1.42385	0.563809	1.31293	2.05229	-1.9993	-1.17666	-0.327913	-3.16519	-2.50048	-1.77034	1.00105	0.0028187
VCE111219	15	53297993	53298115	-0.730176	0.217543	1.19435	0.60523	1.56487	2.51277	-2.44769	-1.46642	-0.452076	-3.95867	-3.04796	-2.0389	1.00203	0.00282179
VCE43222	10	98189754	98189828	-0.263583	0.642534	1.54608	0.401204	1.30316	2.21131	-2.04961	-1.11969	-0.202571	-3.06991	-2.43204	-1.77074	1.00143	0.00282298
VCE74093	12	80699189	80699274	-0.540482	0.392587	1.33269	0.524449	1.46337	2.39925	-2.31034	-1.35358	-0.374172	-3.61691	-2.84125	-1.96122	1.00046	0.00282972
VCE89823	13	93908313	93908367	-0.464872	0.478316	1.42463	0.493176	1.43451	2.37312	-2.26376	-1.29799	-0.336567	-3.59112	-2.74577	-1.86816	1.00291	0.00283345
VCE182840	2	159411874	159411950	-0.306159	0.614484	1.52957	0.43009	1.34386	2.2799	-2.15191	-1.2063	-0.251827	-3.30189	-2.55878	-1.78897	1.00062	0.00283799
VCE195260	2	238438985	238439041	-0.138255	0.753776	1.65452	0.39743	1.29964	2.19029	-2.0312	-1.12147	-0.207904	-3.00571	-2.42979	-1.80236	1.00168	0.00285367
VCE180689	2	147110403	147110765	-0.496098	0.43868	1.36888	0.53911	1.46835	2.41112	-2.28233	-1.31865	-0.357844	-3.62065	-2.81792	-1.90128	1.00061	0.00285407
VCE233519	3	169657687	169657886	-0.312626	0.605774	1.53898	0.432594	1.36348	2.27678	-2.15192	-1.19421	-0.252702	-3.31765	-2.55282	-1.80724	1.00478	0.00285847
VCE279331	5	155305650	155305741	-0.162614	0.727673	1.6084	0.528462	1.43092	2.33473	-1.92128	-1.02074	-0.107926	-3.0552	-2.46754	-1.81435	1.00654	0.00285899
VCE251320	4	127194948	127194998	-0.270378	0.644372	1.56007	0.555798	1.47967	2.3929	-2.04191	-1.11203	-0.165076	-3.26637	-2.61298	-1.86302	1.00689	0.00287481
VCE302910	6	136838232	136838329	0.0521482	0.950005	1.83791	-1.98775	-1.07868	-0.159866	0.452261	1.3643	2.26491	1.7822	2.44924	3.08075	1.0076	0.00287851
VCE319539	7	80003159	80003235	-0.479805	0.466934	1.40651	0.495381	1.43192	2.37264	-2.23853	-1.27764	-0.305016	-3.52207	-2.70628	-1.88812	1.0009	0.00288252
VCE162998	2	24493856	24493916	-0.358551	0.521043	1.39719	0.682102	1.55831	2.44492	-1.81317	-0.903874	0.00958794	-3.15218	-2.45883	-1.78805	1.0058	0.00288399
VCE233576	3	170098889	170099037	-0.764045	0.212006	1.17795	0.608643	1.58214	2.55418	-2.54511	-1.55126	-0.523845	-4.07567	-3.15556	-2.11259	1.00274	0.00289048
VCE343942	8	120587851	120587936	-0.758677	0.205279	1.18965	0.613142	1.58222	2.55472	-2.49284	-1.46381	-0.445297	-4.05781	-3.07551	-1.99349	1.00175	0.0028912
VCE352293	9	37323450	37323499	-0.766908	0.189064	1.19191	0.736227	1.7321	2.68905	-2.27275	-1.21321	-0.149395	-3.91551	-2.93443	-1.93537	1.00121	0.0028933
VCE200696	20	43069425	43069474	0.0100611	0.905084	1.79297	-2.00053	-1.08827	-0.160528	0.463054	1.35371	2.25641	1.79427	2.46377	3.06643	1.00241	0.00289503
VCE301331	6	126118208	126118265	-0.521381	0.399891	1.35058	0.555543	1.4994	2.42158	-2.24621	-1.27081	-0.297815	-3.5793	-2.77848	-1.92317	1.00197	0.00289523
VCE8053	1	58786566	58786626	-0.586843	0.355333	1.29606	0.595064	1.52985	2.4702	-2.31995	-1.33097	-0.320992	-3.74034	-2.88387	-1.94204	1.00028	0.00291108
VCE103445	14	84948963	84949030	-0.401593	0.497103	1.40861	0.632697	1.5326	2.42567	-1.89753	-0.941397	-0.00261618	-3.20979	-2.47813	-1.73814	1.0055	0.00291807
VCE290833	6	45861141	45861295	-0.745978	0.248954	1.24433	0.642507	1.63822	2.62256	-2.61599	-1.57252	-0.507363	-4.31189	-3.21232	-2.07361	1.00344	0.00292294
VCE275531	5	126274390	126274475	-0.354247	0.57673	1.50375	0.606689	1.53872	2.47707	-2.14041	-1.18144	-0.205465	-3.51506	-2.73589	-1.89045	1.0045	0.00293277
VCE239382	4	18556299	18556397	-0.517724	0.416986	1.36159	0.51702	1.46518	2.39085	-2.34356	-1.38403	-0.390616	-3.65551	-2.86908	-1.95365	1.00264	0.00294322
VCE320472	7	90103497	90103561	0.113121	0.739035	1.4258	0.558888	1.26967	1.93893	-1.89124	-1.0885	-0.294411	-3.03651	-2.36467	-1.63913	1.00189	0.00294383
VCE268536	5	86699823	86699888	-0.167969	0.728118	1.62848	0.400172	1.30114	2.20759	-2.04274	-1.12609	-0.193882	-3.0377	-2.44133	-1.79608	1.00063	0.00294451
VCE51840	11	27651174	27651233	-0.391513	0.544311	1.46115	0.431289	1.35018	2.29712	-2.17294	-1.22346	-0.264607	-3.35572	-2.57135	-1.80991	1.00332	0.00296075
VCE302625	6	134528218	134528275	-0.155286	0.676479	1.53084	0.656474	1.52039	2.37598	-1.72386	-0.828847	0.0484509	-2.98109	-2.37337	-1.70063	1.00295	0.00296605
VCE341943	8	105751438	105751491	-0.514801	0.414582	1.3626	0.488282	1.43788	2.36125	-2.28922	-1.32248	-0.349095	-3.56646	-2.78534	-1.88103	1.00084	0.00297619
VCE311818	7	19402735	19402959	-0.601266	0.343965	1.27209	0.600511	1.52518	2.46253	-2.29191	-1.30784	-0.341207	-3.74691	-2.83674	-1.93034	1.0032	0.00298139
VCE28194	1	216699897	216700005	-0.56138	0.360453	1.29947	0.515617	1.44451	2.37248	-2.30673	-1.3422	-0.368384	-3.57479	-2.82585	-1.9206	1.0009	0.00298325
VCE184219	2	164588295	164588351	-0.603758	0.313489	1.22895	0.760923	1.68226	2.60577	-1.65173	-0.689676	0.258494	-3.02804	-2.38573	-1.70488	1.00324	0.00298977
VCE73486	12	75856352	75856458	-0.497783	0.442639	1.38706	0.533705	1.47149	2.3969	-2.31529	-1.35428	-0.371583	-3.67159	-2.84571	-1.92601	1.0069	0.00299824
VCE291447	6	51241723	51241775	-0.417627	0.484969	1.36477	0.789999	1.68505	2.58521	-1.62526	-0.719932	0.20358	-3.02472	-2.42094	-1.7484	1.00328	0.00299839
VCE191319	2	206702337	206702464	-0.710241	0.269409	1.23854	0.613776	1.57605	2.55558	-2.40759	-1.3935	-0.391467	-3.90906	-2.98907	-2.03464	1.00545	0.00300633
VCE98786	14	54329117	54329169	-0.540883	0.386614	1.31972	0.555374	1.5008	2.4352	-2.21419	-1.2414	-0.238242	-3.56924	-2.74884	-1.87061	1.00184	0.00301286
VCE268308	5	83864225	83864283	-0.189904	0.702108	1.60035	0.410156	1.30539	2.19709	-1.98537	-1.0652	-0.162071	-2.99247	-2.38294	-1.73577	1.00495	0.00301464
VCE86173	13	70475189	70475305	-0.278561	0.673656	1.6274	0.449804	1.37625	2.30934	-2.17805	-1.21232	-0.258374	-3.3622	-2.59026	-1.83275	1.00938	0.0030156
VCE170366	2	67032305	67032388	-0.456158	0.490731	1.42253	0.435508	1.36699	2.30321	-2.20697	-1.25342	-0.26919	-3.44836	-2.60265	-1.79474	1.00349	0.00302095
VCE6925	1	52463869	52464155	-0.568881	0.350694	1.27571	0.547839	1.4769	2.40166	-2.28029	-1.31906	-0.348262	-3.58025	-2.8325	-1.94336	1.00864	0.00302213
VCE126546	16	61238085	61238207	-0.667375	0.244503	1.17078	0.703956	1.63109	2.5571	-2.22761	-1.26157	-0.29169	-3.76404	-2.92812	-1.99093	1.00316	0.00302346
VCE294295	6	81741816	81741953	-0.311158	0.598002	1.5116	0.398047	1.32007	2.22557	-2.10213	-1.16232	-0.218434	-3.18428	-2.47095	-1.76491	1.00344	0.00302554
VCE217047	3	56974789	56974871	-0.449844	0.487568	1.39123	0.560724	1.46907	2.40749	-2.03867	-1.06843	-0.10444	-3.34877	-2.51936	-1.78188	1.00662	0.00302713
VCE38830	10	67708207	67708298	-0.450623	0.478279	1.39416	0.494575	1.42654	2.34169	-2.26929	-1.31964	-0.34149	-3.50593	-2.76759	-1.92216	1.00391	0.00302969
VCE276448	5	134097193	134097283	-0.127489	0.764516	1.67073	0.347575	1.26166	2.16632	-1.97556	-1.05436	-0.13936	-2.8951	-2.3312	-1.71687	1.0021	0.00303011
VCE16210	1	98416117	98416234	-0.0581322	0.720165	1.50441	0.509766	1.30801	2.10333	-1.87772	-1.04758	-0.190011	-2.97314	-2.36322	-1.69178	1.00456	0.00303355
VCE58652	11	96152820	96152877	-0.793479	0.129548	1.05089	0.79273	1.72415	2.63834	-2.02015	-1.05509	-0.0865304	-3.62298	-2.80976	-1.87149	1.00656	0.0030455
VCE261349	5	27104243	27104348	-0.210814	0.69566	1.59269	0.413591	1.30854	2.21454	-2.05117	-1.12823	-0.207798	-3.06346	-2.46261	-1.79922	1.0017	0.0030475
VCE73915	12	79197016	79197078	-0.114168	0.797755	1.71621	0.420679	1.34323	2.24706	-2.06827	-1.14189	-0.218568	-3.15457	-2.50616	-1.78329	1.00758	0.00304858
VCE215879	3	49998782	49998850	-0.740424	0.181377	1.03576	0.964273	1.83533	2.75345	-1.47217	-0.551435	0.406198	-3.06797	-2.43277	-1.64802	1.00294	0.00305025
VCE34332	10	27678314	27678409	-0.308658	0.590983	1.51276	0.459337	1.37734	2.27883	-2.13958	-1.20967	-0.26445	-3.27445	-2.60907	-1.84327	1.00299	0.00305425
VCE111772	15	57721531	57721610	-0.719003	0.196989	1.14057	0.758885	1.71817	2.64344	-2.01978	-1.02133	-0.031571	-3.63103	-2.74197	-1.82721	1.00276	0.00306424
VCE13858	1	88188642	88188837	-0.519406	0.423063	1.33988	0.500152	1.42413	2.36555	-2.28019	-1.31559	-0.342071	-3.55937	-2.77116	-1.87481	1.00109	0.00306538
VCE24840	1	190250019	190250094	-0.481756	0.402377	1.32271	0.610737	1.53009	2.41121	-2.04475	-1.09031	-0.143589	-3.43611	-2.62423	-1.77985	1.00923	0.00306693
VCE355904	9	80926685	80926735	-0.735268	0.180468	1.0866	0.765921	1.66879	2.59	-2.09003	-1.12171	-0.120868	-3.65424	-2.83318	-1.8561	1.0061	0.00306728
VCE315253	7	40653895	40653994	-0.3796	0.546956	1.46613	0.464292	1.38357	2.30859	-2.09809	-1.14815	-0.203471	-3.31057	-2.52577	-1.77799	1.00084	0.00307032
VCE42852	10	95539789	95539927	-0.198532	0.696148	1.60163	0.453462	1.35826	2.26133	-1.93761	-1.0084	-0.0914928	-2.99003	-2.3765	-1.73307	1.00425	0.00307094
VCE179667	2	144547042	144547104	-0.745022	0.272448	1.09992	0.797	1.65596	2.65957	-2.00411	-1.04866	-0.0357475	-3.5973	-2.73954	-1.83827	1.00653	0.00307133
VCE344549	8	127391433	127391591	-0.454256	0.504148	1.44762	0.53428	1.48055	2.42992	-2.36322	-1.36487	-0.387662	-3.75899	-2.84684	-1.96766	1.00952	0.00307288
VCE179493	2	144366645	144366788	0.0174173	0.753785	1.53578	0.5332	1.34316	2.1255	-2.14127	-1.2357	-0.327052	-3.40983	-2.57431	-1.73547	1.0038	0.00307928
VCE298649	6	104956864	104956964	-0.563954	0.431624	1.40586	0.518161	1.47252	2.44986	-2.40214	-1.37433	-0.37644	-3.87568	-2.8382	-1.90036	1.00848	0.00308002
VCE109947	15	44186743	44186797	-0.372249	0.530165	1.34127	0.655697	1.48884	2.40183	-1.81108	-0.946335	-0.0210449	-3.09945	-2.4608	-1.76074	1.00322	0.00308109
VCE313145	7	26948801	26949041	-0.722686	0.194138	1.14141	0.769489	1.71026	2.63494	-2.13841	-1.18329	-0.197517	-3.72006	-2.93702	-1.9562	1.00875	0.00308302
VCE234715	3	178073101	178073150	-0.197741	0.608574	1.45036	0.537876	1.38437	2.22973	-2.05816	-1.13194	-0.211912	-3.27128	-2.52685	-1.73826	1.0087	0.00308769
VCE256919	4	174505172	174505228	-0.570769	0.391164	1.36505	0.627757	1.6094	2.56545	-2.46762	-1.46069	-0.425327	-4.02472	-3.11639	-1.99956	1.00515	0.00309105
VCE74412	12	83769248	83769416	-0.316459	0.58497	1.49891	0.435119	1.36272	2.26058	-2.1462	-1.20053	-0.250074	-3.26886	-2.5781	-1.78698	1.00921	0.00309248
VCE254203	4	147440677	147440760	-0.258939	0.660123	1.5756	0.528889	1.43892	2.35888	-2.05923	-1.11523	-0.174123	-3.28172	-2.55828	-1.82736	1.00507	0.00309363
VCE174243	2	104049943	104050014	-0.524479	0.426077	1.37529	0.480207	1.43243	2.37326	-2.3116	-1.33074	-0.343854	-3.63037	-2.76593	-1.87623	1.00145	0.00309932
VCE113646	15	68063193	68063307	-0.223524	0.646819	1.52171	0.548992	1.426	2.30027	-1.84592	-0.949083	-0.0347316	-2.99779	-2.3814	-1.71744	1.00072	0.00310507
VCE233116	3	169150303	169150470	-0.463179	0.460271	1.37009	0.469239	1.38776	2.30024	-2.22351	-1.25803	-0.297634	-3.43586	-2.65893	-1.82092	1.0011	0.00310802
VCE93882	14	27653581	27653665	-0.57286	0.381309	1.34804	0.598047	1.5607	2.51392	-2.44013	-1.42913	-0.404132	-3.96448	-2.98382	-1.97864	1.00325	0.00311214
VCE85399	13	65767173	65767269	-0.351044	0.590614	1.53243	0.450345	1.37836	2.30894	-2.18017	-1.22847	-0.278493	-3.3814	-2.61277	-1.84853	1.00374	0.00311316
VCE349972	9	22389185	22389277	-0.3291	0.59765	1.51661	0.420701	1.34529	2.26921	-2.13242	-1.1893	-0.23588	-3.23722	-2.5395	-1.81814	1.00259	0.00311843
VCE28226	1	216725255	216725433	-0.540616	0.405355	1.3486	0.503034	1.44608	2.38361	-2.33543	-1.37015	-0.366714	-3.64823	-2.8317	-1.9234	1.00056	0.003119
VCE250879	4	123750230	123750324	-0.492162	0.459492	1.38915	0.522656	1.44677	2.39844	-2.25275	-1.27805	-0.300892	-3.55774	-2.74933	-1.87248	1.00526	0.00311985
VCE300076	6	114100732	114100783	-0.456254	0.473273	1.42405	0.529892	1.47804	2.40232	-2.16474	-1.18852	-0.226351	-3.53407	-2.64407	-1.81155	1.00426	0.0031215
VCE267058	5	74370401	74370453	-0.476731	0.488536	1.44044	0.46011	1.39483	2.35025	-2.24677	-1.27245	-0.294802	-3.54328	-2.6594	-1.83088	1.00737	0.00312267
VCE189307	2	198591056	198591107	-0.256959	0.66929	1.60539	0.599392	1.52473	2.45102	-2.05356	-1.09869	-0.131165	-3.3406	-2.65401	-1.84158	1.00256	0.0031245
VCE295850	6	91142968	91143022	-0.456554	0.47897	1.2978	0.779044	1.62813	2.55806	-1.81821	-0.904465	0.0591431	-3.27934	-2.56505	-1.78445	1.00824	0.00312588
VCE214100	3	28801942	28802034	-0.527796	0.411699	1.35543	0.505259	1.44803	2.37915	-2.26467	-1.29335	-0.318359	-3.57301	-2.75117	-1.86802	1.00476	0.00313871
VCE222515	3	84078344	84078416	-0.192306	0.711197	1.63548	0.424695	1.34043	2.23989	-2.08429	-1.14974	-0.229521	-3.21672	-2.48184	-1.77125	1.00377	0.00314317
VCE85129	13	63488564	63488619	-0.482685	0.46621	1.42251	0.570845	1.52668	2.47388	-2.13189	-1.13871	-0.157885	-3.52044	-2.66049	-1.81271	1.00181	0.00314369
VCE239313	4	18173152	18173219	-0.228166	0.675252	1.57983	0.542748	1.45639	2.36147	-1.97302	-1.03273	-0.113801	-3.17851	-2.50812	-1.78598	1.00351	0.00314589
VCE218016	3	62035457	62035512	-0.281351	0.605926	1.50378	0.497751	1.40182	2.29021	-1.91766	-0.985157	-0.0680683	-3.0225	-2.40717	-1.72318	1.00031	0.00315082
VCE320876	7	92723831	92723882	-0.207566	0.695002	1.59375	0.447355	1.35543	2.25177	-2.01199	-1.07795	-0.163005	-3.09215	-2.45139	-1.75899	1.00353	0.00315659
VCE221077	3	76897137	76897239	-0.58772	0.358823	1.28681	0.593021	1.51749	2.46594	-2.28279	-1.30757	-0.31947	-3.66384	-2.85956	-1.93382	1.00194	0.00317525
VCE337499	8	76586878	76587118	-0.518768	0.422072	1.36058	0.494793	1.43283	2.36833	-2.2755	-1.31676	-0.318709	-3.52582	-2.77533	-1.89926	1.00452	0.00317742
VCE269713	5	90428075	90428296	-0.188953	0.699047	1.59914	-1.99497	-1.08017	-0.169221	0.397904	1.3044	2.18511	1.73416	2.39714	2.98681	1.00167	0.00318421
VCE302563	6	133786193	133786243	-0.275883	0.648396	1.57769	0.576335	1.49897	2.4132	-2.16883	-1.2166	-0.248401	-3.48249	-2.72843	-1.9333	1.00616	0.00318735
VCE77351	12	106721816	106721878	-0.671665	0.263937	1.1839	0.649765	1.56799	2.49988	-2.22141	-1.26098	-0.252273	-3.66204	-2.86092	-1.92606	1.00563	0.00319022
VCE234134	3	174147789	174147922	0.194562	0.835898	1.5249	0.582367	1.31396	1.99209	-1.84019	-1.05197	-0.259485	-3.01367	-2.36799	-1.65238	1.00467	0.00319111
VCE15708	1	97101806	97102165	-0.445348	0.488837	1.42626	0.532965	1.47929	2.40615	-2.31608	-1.35727	-0.371774	-3.62514	-2.87249	-1.94777	1.00202	0.00319228
VCE275334	5	125421208	125421267	-0.186525	0.722465	1.62403	0.378499	1.28826	2.20286	-2.03444	-1.10674	-0.182288	-3.04776	-2.41318	-1.72572	1.0022	0.00319919
VCE75761	12	95788865	95788965	-0.152876	0.741111	1.64292	0.414919	1.31563	2.22457	-1.98539	-1.07032	-0.143339	-3.0394	-2.39377	-1.71444	1.00002	0.00320382
VCE309879	7	8589234	8589290	-0.543613	0.422578	1.27179	0.746545	1.61184	2.57654	-1.75376	-0.832538	0.138349	-3.16528	-2.4575	-1.7217	1.00385	0.00320835
VCE148509	18	40944544	40944626	-0.495242	0.435644	1.37011	0.537265	1.47087	2.40527	-2.19643	-1.21439	-0.233148	-3.59225	-2.67237	-1.81896	1.00265	0.00320961
VCE253591	4	144519807	144519864	-0.298492	0.578759	1.47442	0.570931	1.46049	2.33318	-1.93363	-1.00886	-0.0958151	-3.18316	-2.47753	-1.74104	1.00186	0.00322923
VCE234605	3	177523062	177523122	-0.103492	0.819753	1.73754	0.479077	1.38797	2.29699	-2.04484	-1.11296	-0.165324	-3.17479	-2.50948	-1.81211	1.00843	0.00323374
VCE298583	6	104637007	104637059	0.0587457	0.696978	1.3714	0.624588	1.33549	2.01319	-1.84688	-1.08005	-0.286196	-3.03564	-2.42361	-1.72367	1.00178	0.00323574
VCE300812	6	121677718	121677809	-0.312485	0.60369	1.50439	0.458353	1.36736	2.28748	-2.07647	-1.13003	-0.173273	-3.19684	-2.49711	-1.77977	1.00062	0.00323824
VCE78340	12	116121389	116121464	-0.356031	0.571001	1.48523	0.491851	1.41344	2.33412	-2.10636	-1.15379	-0.216563	-3.33167	-2.5832	-1.81031	1.00821	0.00323832
VCE48626	10	132742994	132743139	-0.592154	0.369563	1.33081	-2.5241	-1.54466	-0.512855	0.650168	1.60754	2.57494	2.14503	3.19037	4.06405	1.00879	0.00324223
VCE134982	17	33042081	33042150	-0.130706	0.776512	1.67785	-2.01894	-1.09424	-0.164051	0.41635	1.32042	2.22917	1.75198	2.42888	3.05966	1.00803	0.00324804
VCE337432	8	76401817	76402015	-0.467464	0.44111	1.37983	0.53431	1.47724	2.38629	-2.26138	-1.31365	-0.346354	-3.57978	-2.82604	-1.90839	1.00094	0.0032509
VCE337977	8	77903026	77903084	-0.320921	0.587816	1.50678	0.422707	1.34553	2.25497	-2.0846	-1.13463	-0.203152	-3.20807	-2.48613	-1.74674	1.00195	0.00325735
VCE296573	6	94261407	94261516	-0.321933	0.585673	1.50121	0.492134	1.409	2.32835	-2.08469	-1.12958	-0.187533	-3.29139	-2.55604	-1.78712	1.00501	0.00326759
VCE271263	5	95909639	95909710	-0.346545	0.6274	1.59641	0.566739	1.51696	2.47364	-2.24752	-1.2521	-0.265091	-3.63391	-2.78435	-1.88599	1.00725	0.00327401
VCE129267	16	75903955	75904018	-0.630184	0.296854	1.2268	0.669069	1.58283	2.50321	-2.04223	-1.06018	-0.0817898	-3.56102	-2.61913	-1.77074	1.00154	0.0032754
VCE278176	5	144598584	144598665	-0.00547752	0.890642	1.80631	0.429233	1.35343	2.26961	-2.05162	-1.12011	-0.195875	-3.13772	-2.50512	-1.7737	1.00506	0.00328048
VCE149415	18	45034627	45034679	-0.479558	0.447731	1.37923	0.485243	1.42142	2.34418	-2.24633	-1.29032	-0.314212	-3.5037	-2.72029	-1.86102	1.00241	0.0032809
VCE103337	14	83987650	83987731	-0.428572	0.502772	1.42466	0.487521	1.40275	2.31867	-2.23202	-1.27182	-0.305713	-3.43105	-2.70667	-1.86905	1.00529	0.00329407
VCE86017	13	68697043	68697164	-0.241339	0.672561	1.59303	0.444325	1.37833	2.2847	-2.0882	-1.15104	-0.199527	-3.21334	-2.53261	-1.81081	1.00123	0.00329564
VCE246579	4	83857091	83857158	-0.797733	0.193638	1.07666	0.775711	1.68373	2.66638	-2.05028	-1.07165	-0.0411102	-3.63738	-2.80753	-1.84099	1.0029	0.00329977
VCE144657	18	21831672	21831792	-0.277186	0.637615	1.53553	0.404603	1.3082	2.22835	-2.06007	-1.13294	-0.201854	-3.13315	-2.44429	-1.75484	1.00443	0.00330825
VCE314363	7	33719302	33719353	0.122434	0.796494	1.5459	0.603879	1.37516	2.09863	-1.90152	-1.04153	-0.206801	-3.14682	-2.42851	-1.64661	1.00605	0.00330878
VCE148158	18	39886148	39886338	-0.478048	0.455447	1.41248	0.46952	1.4273	2.36175	-2.30645	-1.33388	-0.346266	-3.58094	-2.78624	-1.85444	1.00054	0.00331145
VCE324990	7	120625254	120625313	-0.255239	0.652809	1.57531	0.441841	1.36093	2.27625	-2.04119	-1.10861	-0.163786	-3.1373	-2.48141	-1.78375	1.00254	0.00331704
VCE84629	13	59711180	59711286	-0.23436	0.655659	1.51747	0.571489	1.45416	2.35636	-1.96128	-1.04571	-0.106489	-3.20857	-2.52068	-1.75943	1.00307	0.00332308
VCE311081	7	15839916	15840088	-0.355248	0.555617	1.47418	0.463686	1.37441	2.28483	-2.15976	-1.22118	-0.289513	-3.31873	-2.61651	-1.86302	1.00332	0.00332654
VCE102435	14	78558681	78558742	-0.0718044	0.646486	1.37097	0.568243	1.32563	2.05952	-2.03476	-1.1715	-0.311128	-3.27502	-2.49999	-1.72441	1.00126	0.00332664
VCE330128	8	13653401	13653452	-0.277747	0.629097	1.52864	0.439415	1.34272	2.25686	-2.0083	-1.07722	-0.158104	-3.07756	-2.44749	-1.74193	1.00142	0.00333136
VCE88517	13	80549087	80549174	-0.659623	0.253193	1.14589	0.70571	1.61366	2.52451	-2.06361	-1.10059	-0.123742	-3.55887	-2.74045	-1.81842	1.00357	0.00334288
VCE235537	3	182306171	182306221	-0.456275	0.469709	1.37392	0.673369	1.58403	2.50063	-1.86093	-0.91262	0.0434193	-3.17587	-2.50598	-1.78999	1.00198	0.00334471
VCE233526	3	169672209	169672304	-0.915941	0.0505078	1.01869	0.860138	1.82891	2.78409	-2.36965	-1.31475	-0.265478	-4.20007	-3.16262	-2.06625	1.00326	0.00334816
VCE320056	7	85053843	85053909	-0.434398	0.458828	1.39893	0.584298	1.53042	2.42297	-2.06154	-1.10288	-0.141634	-3.43976	-2.62713	-1.79198	1.00249	0.0033576
VCE180856	2	147600657	147600723	-0.25326	0.655563	1.5691	0.45524	1.37648	2.28407	-2.05893	-1.12825	-0.171881	-3.18206	-2.51137	-1.79216	1.00281	0.00336591
VCE301351	6	126197961	126198046	-0.171661	0.745467	1.64341	0.399739	1.30318	2.21147	-2.03605	-1.1304	-0.192501	-3.06951	-2.44029	-1.76724	1.0023	0.00336649
VCE305926	6	164912225	164912302	-0.268049	0.638213	1.55792	0.409995	1.34071	2.24953	-2.08114	-1.15775	-0.212026	-3.20292	-2.50813	-1.73481	1.00591	0.00336922
VCE349430	9	18799555	18799614	-0.739914	0.217316	1.19273	0.59314	1.56922	2.51887	-2.45847	-1.4505	-0.414306	-3.98038	-3.03935	-1.99025	1.00199	0.00339606
VCE291185	6	50539611	50539692	-0.401744	0.543081	1.48608	0.490185	1.42811	2.37339	-2.24235	-1.25596	-0.277354	-3.59031	-2.66819	-1.83154	1.00089	0.0034048
VCE268904	5	88405409	88405466	-0.0226235	0.6898	1.45553	0.51139	1.29245	2.03709	-2.05842	-1.19333	-0.328768	-3.21676	-2.49451	-1.70345	1.00538	0.00340811
VCE10108	1	71987230	71987284	-0.373957	0.57186	1.50879	0.43054	1.36399	2.30217	-2.17858	-1.21951	-0.265309	-3.41759	-2.57242	-1.77457	1.00235	0.00340913
VCE29146	1	220929042	220929147	-0.651546	0.279422	1.21801	0.539447	1.48063	2.41218	-2.37097	-1.40026	-0.414997	-3.74013	-2.91586	-1.94826	1.00324	0.00341262
VCE253996	4	146463000	146463050	-0.494837	0.46436	1.42757	0.471575	1.44289	2.4048	-2.33563	-1.32393	-0.323854	-3.75025	-2.72779	-1.8537	1.00653	0.00341489
VCE332054	8	32540921	32541041	-0.454226	0.484865	1.42124	0.535078	1.46065	2.39653	-2.16539	-1.20523	-0.245311	-3.44295	-2.6945	-1.84492	1.00118	0.003416
VCE337614	8	76712612	76712704	-0.166605	0.744889	1.65173	0.424796	1.33572	2.25956	-2.00346	-1.07571	-0.144333	-3.06653	-2.43241	-1.75371	1.00474	0.00343328
VCE74537	12	85281282	85281496	-0.170704	0.746959	1.6762	0.473871	1.40181	2.31624	-2.14609	-1.20552	-0.263525	-3.31519	-2.63476	-1.84763	1.00245	0.003435
VCE294206	6	80733890	80733977	-0.486366	0.45534	1.38522	0.530349	1.47019	2.40949	-2.20323	-1.23198	-0.25266	-3.57045	-2.70486	-1.82927	1.00292	0.00343793
VCE28791	1	218695519	218695605	-0.523918	0.406716	1.36342	0.482286	1.43639	2.37086	-2.3193	-1.34458	-0.361756	-3.58765	-2.81913	-1.91139	1.00344	0.00343844
VCE75299	12	91897585	91897734	-0.61641	0.296642	1.1796	0.841127	1.74595	2.65114	-1.54649	-0.632765	0.319781	-3.09452	-2.38371	-1.62343	1.00302	0.00343857
VCE183777	2	163618268	163618343	-0.292228	0.62819	1.55499	0.435369	1.36695	2.27906	-2.13892	-1.18859	-0.240149	-3.28838	-2.56636	-1.78205	1.00536	0.00344645
VCE187218	2	180344036	180344302	-0.0387148	0.921168	1.86759	0.514327	1.46889	2.40774	-2.2094	-1.2308	-0.263086	-3.57212	-2.69041	-1.83744	1.00457	0.00344661
VCE72496	12	67085863	67085966	-0.543251	0.410364	1.35094	0.538359	1.47803	2.43043	-2.23378	-1.26248	-0.294062	-3.61609	-2.76175	-1.85961	1.00493	0.00344901
VCE161474	2	18471669	18471733	-0.627764	0.316295	1.23315	0.728199	1.65162	2.59465	-2.13922	-1.1765	-0.18774	-3.676	-2.86374	-1.91806	1.0075	0.00345515
VCE1403	1	12473944	12474094	-0.66164	0.303618	1.28067	0.530605	1.49728	2.46798	-2.43239	-1.4292	-0.417662	-3.89186	-2.95333	-1.93036	1.00114	0.00346623
VCE242399	4	41046215	41046286	-0.138784	0.750156	1.63404	0.517331	1.42813	2.33629	-1.9338	-1.01454	-0.102293	-3.06096	-2.46809	-1.79233	1.00248	0.00346787
VCE249264	4	109150338	109150390	-0.0924016	0.798635	1.69012	0.373066	1.28269	2.1833	-2.00415	-1.07992	-0.157063	-2.96866	-2.37781	-1.73374	1.00423	0.00346923
VCE204146	21	16843336	16843400	-0.613027	0.336084	1.24532	0.704435	1.63316	2.58139	-2.07379	-1.0996	-0.120673	-3.54943	-2.76237	-1.87015	1.00506	0.00347028
VCE148292	18	40272875	40273037	0.0989708	1.02844	1.93343	0.513504	1.44786	2.39027	-2.08315	-1.12118	-0.165537	-3.39221	-2.56265	-1.77603	1.00376	0.00347155
VCE180384	2	145936315	145936389	-0.325429	0.527347	1.29525	0.61325	1.40944	2.26697	-2.21295	-1.2935	-0.333317	-3.56679	-2.73865	-1.8226	1.00248	0.00347391
VCE113540	15	67733667	67733755	-0.236041	0.676257	1.58725	0.427579	1.34622	2.25149	-2.12519	-1.19031	-0.248676	-3.22874	-2.54462	-1.80724	1.00486	0.0034752
VCE299962	6	113292180	113292254	0.142554	0.782697	1.47279	0.560791	1.29366	1.97319	-1.80427	-1.01408	-0.214327	-2.96354	-2.31149	-1.57358	1.00456	0.00347654
VCE56413	11	76026574	76026647	-0.405448	0.517078	1.47173	0.500951	1.44104	2.35291	-2.19244	-1.22211	-0.263879	-3.48418	-2.66772	-1.81922	1.0093	0.00347729
VCE269227	5	89064723	89064961	-0.586462	0.335415	1.26483	0.529396	1.45742	2.38058	-2.30451	-1.33774	-0.366632	-3.60315	-2.82377	-1.92249	1.00275	0.00347977
VCE162841	2	23543718	23543774	-0.537967	0.367395	1.27639	0.672333	1.59346	2.51218	-1.95283	-0.99085	0.0216614	-3.33614	-2.60522	-1.765	1.00896	0.00347999
VCE222651	3	85115053	85115128	-0.22614	0.516124	1.30149	0.577377	1.37603	2.13247	-2.37453	-1.43402	-0.47385	-3.67874	-2.82226	-1.88187	1.00727	0.00348574
VCE270384	5	93047963	93048090	-0.408327	0.461072	1.32862	0.695345	1.58503	2.46429	-1.68398	-0.784249	0.124701	-3.01252	-2.38479	-1.68271	1.00809	0.00348732
VCE174406	2	104521285	104521337	-0.154419	0.604149	1.39625	0.486811	1.28222	2.06585	-2.18891	-1.28085	-0.357689	-3.398	-2.56026	-1.71023	1.00384	0.00349621
VCE15123	1	95288361	95288422	0.108439	1.02906	1.94631	-2.03207	-1.09889	-0.155366	0.456696	1.38439	2.30862	1.75182	2.4975	3.1844	1.0079	0.00349668
VCE342895	8	115380202	115380260	-0.726793	0.214269	1.16438	0.691007	1.6501	2.59132	-2.31084	-1.28427	-0.259665	-3.93883	-2.95937	-1.88084	1.0075	0.00349673
VCE273832	5	115908942	115908992	-0.0459853	0.696336	1.46633	0.522283	1.31348	2.091	-1.98369	-1.12972	-0.281792	-3.10991	-2.46263	-1.74034	1.00573	0.00350359
VCE362407	9	125794889	125794995	-0.531108	0.436454	1.23617	0.766226	1.5889	2.53601	-2.18907	-1.2036	-0.19684	-3.80193	-2.82299	-1.86633	1.00388	0.00350483
VCE303907	6	143068076	143068146	-0.792102	0.164755	1.12858	0.747978	1.72246	2.67623	-2.35034	-1.3079	-0.258521	-4.02461	-3.05002	-1.99793	1.00242	0.0035068
VCE239414	4	18799494	18799568	-0.313589	0.60894	1.51423	-2.27107	-1.3326	-0.355445	0.494346	1.40425	2.3324	1.91759	2.76263	3.51051	1.00335	0.00350871
VCE10570	1	74946569	74946620	-0.631362	0.337737	1.30632	0.546966	1.51017	2.46843	-2.42197	-1.41931	-0.391031	-3.85556	-2.9452	-1.95008	1.00078	0.00351002
VCE239363	4	18403340	18403468	-0.300485	0.631538	1.57043	0.516842	1.45924	2.39589	-2.25601	-1.29435	-0.320348	-3.56319	-2.77085	-1.8946	1.00427	0.00351335
VCE285650	6	8123291	8123370	-0.468998	0.497866	1.47096	-2.40771	-1.41575	-0.413929	0.569758	1.53289	2.48371	1.99321	2.94089	3.9128	1.00371	0.00351838
VCE28824	1	218848344	218848401	-0.360167	0.56827	1.50286	0.446041	1.37655	2.30842	-2.10382	-1.15744	-0.204282	-3.2958	-2.53487	-1.78015	1.00537	0.00351877
VCE111947	15	59260368	59260454	-0.835517	0.161621	1.16077	0.669769	1.65292	2.64739	-2.36094	-1.35244	-0.305665	-4.01828	-3.02838	-1.93385	1.00286	0.00351992
VCE234112	3	174095293	174095346	-0.528386	0.417322	1.37988	-2.34911	-1.36262	-0.365461	0.527866	1.48185	2.43054	1.91094	2.87082	3.73959	1.00021	0.00352096
VCE310112	7	9766996	9767118	-0.450726	0.491564	1.42744	0.445953	1.38874	2.32105	-2.22484	-1.26382	-0.281277	-3.4394	-2.66425	-1.82651	1.00116	0.00352098
VCE314382	7	33779941	33780033	-0.487926	0.421713	1.32837	0.54436	1.45733	2.36772	-2.15153	-1.19795	-0.226557	-3.48014	-2.67073	-1.7965	1.00758	0.00352846
VCE342285	8	108272128	108272181	-0.675786	0.283671	1.24595	0.626359	1.58388	2.5455	-2.39403	-1.37147	-0.337122	-3.89871	-2.98067	-1.94239	1.00601	0.00352911
VCE93885	14	27653853	27653961	0.0931241	0.882987	1.71811	0.436664	1.29488	2.10593	-1.97393	-1.08792	-0.155524	-3.08065	-2.34023	-1.63708	1.00805	0.00354273
VCE323902	7	114623952	114624003	-0.235698	0.670818	1.58613	0.402621	1.32255	2.22675	-2.06805	-1.14114	-0.192162	-3.14585	-2.45897	-1.74795	1.00842	0.00354351
VCE161669	2	19051129	19051181	-0.724059	0.267903	1.24587	0.606401	1.56694	2.55479	-2.50292	-1.48472	-0.435379	-4.07634	-3.09473	-1.9443	1.00553	0.00355099
VCE182575	2	157837674	157837750	-0.302408	0.545669	1.3512	0.572277	1.39713	2.26528	-2.03496	-1.13849	-0.217874	-3.27451	-2.56325	-1.77077	1.0019	0.00355365
VCE81148	13	33870517	33870571	-0.478015	0.504161	1.47662	0.462022	1.40484	2.35177	-2.27674	-1.30402	-0.298957	-3.61206	-2.70036	-1.818	1.00675	0.00355373
VCE17062	1	107322407	107322481	0.0391261	0.938367	1.84422	0.418691	1.33017	2.23294	-2.00722	-1.09457	-0.17044	-3.08291	-2.4314	-1.74742	1.00971	0.0035542
VCE111273	15	53465330	53465389	-0.535403	0.40884	1.36292	0.471388	1.4294	2.37126	-2.28917	-1.30526	-0.311727	-3.59459	-2.75162	-1.82624	1.0002	0.00355421
VCE286288	6	11287836	11287893	-0.148544	0.74929	1.6502	0.501096	1.40845	2.3165	-1.9981	-1.07336	-0.141298	-3.12275	-2.50338	-1.79155	1.00719	0.00355551
VCE168602	2	60487437	60487517	-0.0909461	0.818472	1.71488	0.402338	1.30491	2.22609	-1.99164	-1.07432	-0.139217	-2.9812	-2.40693	-1.7463	1.00435	0.0035565
VCE295122	6	88076702	88076784	-0.601123	0.342796	1.29368	0.498781	1.44497	2.38681	-2.33594	-1.35292	-0.375301	-3.62245	-2.83762	-1.90987	1.00417	0.00356138
VCE268900	5	88404581	88404660	-0.564192	0.358958	1.2926	0.576686	1.51151	2.43868	-2.21032	-1.24112	-0.254109	-3.57581	-2.78052	-1.85596	1.00126	0.00356358
VCE67907	12	26015981	26016045	-0.241879	0.311472	1.01053	0.95352	1.69511	2.31791	-1.48077	-0.218255	1.18359	-3.09167	-1.91291	-0.447975	1.00371	0.00356692
VCE33484	10	20193714	20193785	-0.511648	0.438147	1.37659	0.560232	1.49565	2.43475	-2.17923	-1.17227	-0.186614	-3.55421	-2.67193	-1.79723	1.00318	0.00356748
VCE152945	18	72385662	72385750	-0.330176	0.647535	1.61386	-2.21968	-1.21657	-0.248674	0.47973	1.42424	2.36978	1.76486	2.6367	3.56792	1.00469	0.00357681
VCE250812	4	123505780	123505887	-0.476619	0.407645	1.28784	0.658588	1.56038	2.44911	-1.85824	-0.934528	-0.0197094	-3.2282	-2.49906	-1.75532	1.00342	0.00357907
VCE71530	12	59880222	59880275	-0.123083	0.774547	1.68013	0.374948	1.28497	2.1832	-2.00755	-1.09283	-0.173878	-2.98494	-2.40072	-1.73142	1.00399	0.0035808
VCE290250	6	43342409	43342489	-0.560003	0.383127	1.33767	0.525618	1.4711	2.41399	-2.28858	-1.30599	-0.323388	-3.64274	-2.79825	-1.87147	1.00254	0.00358151
VCE164281	2	36233044	36233142	-0.215476	0.697008	1.60651	0.403246	1.31288	2.22199	-2.03743	-1.12445	-0.190115	-3.07966	-2.44682	-1.74624	1.0037	0.00358516
VCE116915	15	95861182	95861274	-0.51588	0.398233	1.32862	0.494146	1.43367	2.36165	-2.25426	-1.30984	-0.335643	-3.54419	-2.77412	-1.85063	1.00106	0.00358577
VCE196172	20	7085725	7085881	-0.346381	0.589107	1.50927	0.39001	1.31466	2.2519	-2.12423	-1.17057	-0.211494	-3.23296	-2.48148	-1.74415	1.00313	0.00358741
VCE348419	9	15156092	15156180	-0.176067	0.728601	1.61569	0.404915	1.30671	2.20896	-1.93099	-1.02399	-0.111548	-2.9579	-2.34053	-1.6901	1.00362	0.00358977
VCE337571	8	76687953	76688034	-0.558757	0.35018	1.27019	0.606514	1.52745	2.43619	-2.11383	-1.16351	-0.189432	-3.49148	-2.70621	-1.83292	1.00132	0.00359004
VCE178893	2	143431248	143431529	-0.755765	0.26093	1.14101	0.794835	1.69227	2.70648	-1.89744	-0.936379	0.0591519	-3.54229	-2.65918	-1.75051	1.00413	0.00359084
VCE295394	6	90020891	90021033	-0.559998	0.379086	1.27217	0.763532	1.67441	2.60025	-1.70028	-0.797488	0.139048	-3.1858	-2.48578	-1.73788	1.00439	0.00359251
VCE244179	4	60802412	60802577	0.196824	0.841282	1.5324	0.400098	1.10987	1.78797	-1.97427	-1.19321	-0.40893	-2.92805	-2.31339	-1.62006	1.00166	0.00359257
VCE289807	6	39464254	39464332	-0.125167	0.799915	1.71385	0.434757	1.34385	2.26035	-2.00646	-1.07242	-0.141403	-3.1093	-2.42866	-1.70929	1.00733	0.00359541
VCE15319	1	95766079	95766214	-0.459389	0.496265	1.42717	0.498835	1.4297	2.36724	-2.1534	-1.15911	-0.177249	-3.48613	-2.56762	-1.75685	1.004	0.0035973
VCE52487	11	30760463	30760526	-0.662474	0.297095	1.28811	0.534435	1.51778	2.47453	-2.45554	-1.44323	-0.430013	-3.95723	-2.97666	-1.91117	1.00119	0.00359903
VCE296747	6	95326292	95326375	-0.380605	0.566855	1.52342	0.478734	1.43469	2.36033	-2.26344	-1.28822	-0.308337	-3.56493	-2.7326	-1.8477	1.00717	0.00360058
VCE269473	5	89710708	89710760	-0.00506209	0.728318	1.49218	0.525999	1.29938	2.05617	-1.99506	-1.12801	-0.243996	-3.19962	-2.40632	-1.66797	1.0084	0.00360314
VCE323909	7	114646491	114646616	-0.529672	0.404738	1.34684	0.465608	1.39875	2.33142	-2.25557	-1.2827	-0.31017	-3.53185	-2.69672	-1.82922	1.00171	0.00360691
VCE261083	5	24270514	24270596	-0.495676	0.422034	1.35201	0.544242	1.47937	2.39866	-2.19657	-1.23044	-0.255392	-3.54103	-2.73267	-1.83929	1.00123	0.00361273
VCE67848	12	25267130	25267204	-0.895851	0.125288	1.13553	0.688873	1.68919	2.70881	-2.37627	-1.31427	-0.25562	-4.10247	-3.00126	-1.92938	1.00275	0.0036137
VCE148089	18	39713394	39713554	-0.471441	0.459846	1.38154	0.498481	1.42258	2.35271	-2.22113	-1.25341	-0.288701	-3.50352	-2.69956	-1.81402	1.00361	0.00361753
VCE302035	6	129859666	129859735	-0.593447	0.347867	1.20148	0.76702	1.62678	2.5605	-1.8578	-0.893045	0.0783735	-3.36015	-2.52467	-1.74311	1.00367	0.00361848
VCE111679	15	57149391	57149448	-0.698387	0.291286	1.26102	0.728345	1.68998	2.67187	-2.29685	-1.28615	-0.232351	-3.91656	-3.01497	-1.96818	1.00474	0.00362183
VCE347549	9	11097122	11097191	-0.531767	0.418688	1.35977	0.484885	1.42274	2.37445	-2.2866	-1.31876	-0.3329	-3.59032	-2.76659	-1.86639	1.00412	0.0036257
VCE144750	18	22391342	22391428	0.131652	0.732058	1.42861	0.576555	1.29703	1.95667	-1.9514	-1.11542	-0.242846	-3.15199	-2.39737	-1.60232	1.00122	0.00362756
VCE301094	6	124475667	124475750	-0.414576	0.526823	1.46047	0.435197	1.36189	2.29941	-2.15939	-1.19192	-0.224216	-3.39376	-2.5514	-1.74184	1.00056	0.00363103
VCE233172	3	169218421	169218503	-0.538039	0.410555	1.34636	0.519627	1.45243	2.40746	-2.27837	-1.31673	-0.326119	-3.64486	-2.78351	-1.85921	1.00202	0.00363135
VCE269735	5	90741903	90741952	-0.29954	0.607179	1.53067	0.494133	1.41485	2.34041	-2.04033	-1.10701	-0.115232	-3.18777	-2.52275	-1.78697	1.00224	0.00363514
VCE84153	13	58476886	58476941	-0.230894	0.68377	1.61495	-2.09486	-1.14837	-0.181346	0.393366	1.32526	2.25148	1.67096	2.46083	3.26101	1.00108	0.00363657
VCE91617	13	106277744	106277826	-0.431068	0.512269	1.43869	0.435884	1.3635	2.29855	-2.17643	-1.19872	-0.229253	-3.39046	-2.56261	-1.76334	1.00041	0.00363763
VCE26888	1	209149546	209149601	-0.230101	0.682485	1.59522	0.377685	1.30527	2.22065	-2.001	-1.08339	-0.149108	-3.00387	-2.4107	-1.72843	1.00352	0.00363958
VCE204203	21	17251085	17251134	-0.257373	0.645144	1.55159	0.469572	1.37943	2.28102	-2.02081	-1.08979	-0.160817	-3.1763	-2.47445	-1.75733	1.00167	0.00364437
VCE34536	10	29102325	29102404	-0.279604	0.623073	1.53225	0.389634	1.31144	2.21263	-2.01551	-1.08911	-0.17215	-3.04219	-2.4088	-1.72689	1.00257	0.00364462
VCE319758	7	83016125	83016189	-0.80728	0.126405	1.08775	0.695781	1.64213	2.5734	-2.28073	-1.26502	-0.234244	-3.886	-2.9218	-1.87797	1.00078	0.00364675
VCE248775	4	105805596	105805719	-0.438844	0.520484	1.47883	0.523733	1.46608	2.41918	-2.32677	-1.345	-0.340519	-3.71771	-2.82814	-1.86451	1.00562	0.00365067
VCE296990	6	97524844	97524898	-0.289391	0.610939	1.51288	0.39867	1.31128	2.21231	-2.03679	-1.10254	-0.172595	-3.0693	-2.42306	-1.73014	1.00297	0.00365259
VCE143344	18	567078	567208	-0.441094	0.490173	1.44422	0.454968	1.40768	2.33229	-2.24121	-1.27944	-0.311695	-3.47215	-2.71033	-1.83756	1.00123	0.00365283
VCE296630	6	94546352	94546403	-0.224931	0.556022	1.36603	0.681979	1.51626	2.32036	-1.71215	-0.844236	0.0355354	-3.03576	-2.36432	-1.63633	1.0019	0.0036565
VCE117267	15	96528464	96528523	-0.0934439	0.800861	1.70107	0.384096	1.27555	2.18207	-1.99504	-1.07655	-0.168458	-2.97624	-2.37718	-1.72116	1.00558	0.00366223
VCE268506	5	86486186	86486255	-0.44591	0.470247	1.39074	0.653115	1.56392	2.47801	-1.85165	-0.886286	0.0747098	-3.14666	-2.47022	-1.71446	1.00113	0.00366267
VCE334383	8	58861851	58861914	-0.541516	0.385842	1.2612	0.604738	1.50244	2.41359	-2.14534	-1.17186	-0.175008	-3.5951	-2.66866	-1.78059	1.00188	0.00366648
VCE52631	11	31303737	31304077	-0.597651	0.361195	1.30685	0.50224	1.45711	2.40702	-2.3758	-1.37194	-0.362072	-3.78705	-2.8382	-1.86012	1.00138	0.00366679
VCE296478	6	93794921	93795014	-0.831483	0.175365	1.04654	0.883223	1.78512	2.79364	-1.91242	-0.933597	0.102652	-3.59618	-2.78252	-1.80412	1.00396	0.00367256
VCE341261	8	100725564	100725646	-0.417204	0.471011	1.35924	0.533173	1.42394	2.31878	-2.00876	-1.07657	-0.142719	-3.22162	-2.52519	-1.74698	1.00385	0.00367317
VCE9197	1	63439221	63439298	-0.72861	0.24004	1.17848	0.64169	1.5872	2.56119	-2.34017	-1.34888	-0.32038	-3.83528	-2.98773	-1.9556	1.00584	0.00367708
VCE175245	2	113325286	113325340	-0.572246	0.363482	1.30324	0.5592	1.49523	2.43361	-2.13289	-1.16657	-0.17186	-3.52013	-2.67322	-1.76036	1.00367	0.0036785
VCE157813	19	38559684	38559735	-0.146198	0.750792	1.6453	0.42963	1.33548	2.23261	-1.93099	-1.01801	-0.0890759	-2.96196	-2.35995	-1.71071	1.00536	0.00367882
VCE275397	5	125655207	125655256	-0.151662	0.758471	1.6422	0.4802	1.37701	2.28032	-1.91984	-0.991558	-0.0706977	-3.00867	-2.37754	-1.72355	1.00249	0.00367911
VCE97713	14	46037131	46037211	-0.458228	0.479364	1.41187	0.542342	1.47924	2.41535	-2.16753	-1.19868	-0.21659	-3.47745	-2.70441	-1.84146	1.00261	0.00368378
VCE301062	6	124200758	124200841	-0.52288	0.396444	1.3281	0.682362	1.61465	2.53512	-2.13419	-1.16013	-0.174229	-3.62618	-2.80535	-1.86585	1.00147	0.00368456
VCE234151	3	174215682	174215748	-0.408918	0.52705	1.4596	0.452856	1.37191	2.30685	-2.13009	-1.15129	-0.178626	-3.35557	-2.50623	-1.72802	1.00091	0.00368546
VCE178899	2	143435170	143435227	-0.773277	0.172897	1.10693	0.788506	1.74034	2.67802	-2.00485	-0.986997	0.00339702	-3.62763	-2.73822	-1.82471	1.00558	0.00368867
VCE166007	2	47910124	47910276	-0.879607	0.0814149	1.05096	0.79566	1.76548	2.724	-2.05617	-1.06878	-0.0662313	-3.65696	-2.87683	-1.9039	1.00193	0.00368914
VCE331414	8	26164110	26164176	-0.612256	0.331114	1.29074	0.568284	1.52811	2.47116	-2.31937	-1.32775	-0.317564	-3.73553	-2.87159	-1.91833	1.00578	0.00369156
VCE241948	4	35216877	35217054	-0.515888	0.407699	1.34527	0.510975	1.45099	2.37054	-2.31384	-1.34068	-0.353067	-3.62452	-2.82608	-1.88715	1.00383	0.00369234
VCE270218	5	92704683	92704792	0.0937204	0.961177	1.84749	0.34446	1.23765	2.12501	-1.89885	-0.990866	-0.0975556	-2.77737	-2.24215	-1.66594	1.00587	0.0036947
VCE102656	14	79586015	79586095	-0.229544	0.676596	1.57369	0.484233	1.3922	2.31183	-1.93601	-1.02804	-0.0999287	-3.09461	-2.436	-1.70628	1.00424	0.00369492
VCE179867	2	144827585	144827688	-0.261959	0.644194	1.55314	0.394397	1.3062	2.21509	-2.02368	-1.09223	-0.160335	-3.06089	-2.40916	-1.70355	1.00114	0.00369501
VCE343618	8	117975065	117975118	-0.230767	0.682228	1.58155	0.468634	1.37245	2.29054	-2.00071	-1.0825	-0.146909	-3.11866	-2.46993	-1.76508	1.00207	0.00369995
VCE73874	12	78977283	78977347	-0.335214	0.472928	1.29169	0.55667	1.37922	2.21338	-2.38725	-1.43615	-0.434728	-3.7191	-2.83043	-1.85676	1.00425	0.00370165
VCE162682	2	23144522	23144573	-0.747257	0.271314	1.2401	0.7385	1.72529	2.71764	-2.43148	-1.37115	-0.296773	-4.15169	-3.10842	-1.9999	1.00545	0.00370719
VCE35437	10	36171399	36171471	-0.117862	0.772386	1.68556	0.366263	1.28666	2.1836	-2.00039	-1.07809	-0.164236	-2.97508	-2.37676	-1.72355	1.0014	0.00371007
VCE222963	3	86471824	86471906	-0.311735	0.607337	1.50962	0.508855	1.42003	2.32219	-1.99418	-1.05354	-0.100471	-3.18545	-2.4837	-1.72541	1.00235	0.00371391
VCE245308	4	72768516	72768573	-0.676797	0.291821	1.25258	0.592039	1.56176	2.5442	-2.3713	-1.38698	-0.367128	-3.88548	-2.97969	-1.94421	1.00214	0.00371849
VCE128343	16	72560662	72560727	-0.226649	0.686122	1.59263	0.375354	1.2921	2.19892	-2.03115	-1.11073	-0.174046	-3.05893	-2.41253	-1.71145	1.00351	0.00372256
VCE245239	4	71666394	71666461	-0.626668	0.342979	1.30162	0.561254	1.52198	2.48247	-2.33122	-1.33131	-0.316975	-3.76739	-2.87679	-1.8731	1.00723	0.00372787
VCE75035	12	89782585	89782664	-0.574953	0.379128	1.32543	0.535299	1.47721	2.42908	-2.26919	-1.28395	-0.295409	-3.6355	-2.78523	-1.86622	1.00261	0.00373162
VCE310073	7	9580129	9580294	-0.480209	0.449779	1.3886	0.508932	1.45451	2.3791	-2.20152	-1.22663	-0.256096	-3.54053	-2.70371	-1.77622	1.0018	0.00373206
VCE85579	13	66534830	66534886	-0.128574	0.784861	1.6718	0.395139	1.29829	2.21165	-1.93912	-1.03406	-0.10904	-2.93677	-2.34995	-1.70279	1.00871	0.00373235
VCE342999	8	115626596	115626690	-0.508569	0.417839	1.36995	0.498836	1.44021	2.36495	-2.29919	-1.33353	-0.353401	-3.61108	-2.79246	-1.88471	1.00541	0.00374204
VCE215325	3	41340117	41340212	-0.449183	0.491925	1.4483	0.459094	1.39934	2.33806	-2.24859	-1.27214	-0.28307	-3.53618	-2.689	-1.78422	1.00341	0.00374379
VCE44092	10	101923271	101923394	-0.45875	0.491877	1.44351	0.513872	1.46769	2.40319	-2.33047	-1.35126	-0.356968	-3.6719	-2.84033	-1.90875	1.00198	0.00374655
VCE1485	1	14282828	14282880	-0.398619	0.518149	1.43233	0.533037	1.45506	2.36787	-2.05948	-1.08733	-0.141431	-3.32517	-2.53732	-1.77745	1.0016	0.00374777
VCE77309	12	106446096	106446150	-0.6805	0.294728	1.28199	0.503764	1.48051	2.44665	-2.43797	-1.40102	-0.382719	-3.93362	-2.88549	-1.83713	1.00229	0.00375221
VCE183796	2	163651962	163652112	-0.306279	0.616659	1.53255	0.420888	1.33091	2.24668	-2.11547	-1.16943	-0.234341	-3.24466	-2.51325	-1.76031	1.00277	0.00375277
VCE108090	15	35703154	35703220	-0.171735	0.722079	1.61174	0.391189	1.2824	2.17664	-1.94427	-1.04241	-0.121061	-2.92356	-2.34101	-1.70195	1.00206	0.0037538
VCE269736	5	90865294	90865382	-0.411031	0.49888	1.41168	0.424379	1.34513	2.25049	-2.17275	-1.22938	-0.282166	-3.30907	-2.59559	-1.80529	1.00138	0.0037556
VCE148129	18	39820241	39820303	-0.459865	0.480673	1.41196	0.448906	1.37954	2.32282	-2.22121	-1.25139	-0.28705	-3.4624	-2.66545	-1.79453	1.0018	0.00375617
VCE111345	15	53700269	53700461	-0.144138	0.619092	1.34307	0.638723	1.39312	2.19668	-2.22235	-1.30818	-0.378674	-3.59033	-2.72989	-1.80892	1.0057	0.00376019
VCE230998	3	150397320	150397562	0.155161	0.831183	1.56044	0.414467	1.15242	1.85346	-2.02084	-1.18273	-0.352214	-3.04551	-2.34039	-1.59068	1.00523	0.00376032
VCE319896	7	84200824	84200920	-0.568375	0.383649	1.33793	0.486306	1.43426	2.38925	-2.32826	-1.33565	-0.332254	-3.67509	-2.79499	-1.80123	1.00586	0.00376242
VCE191568	2	207437666	207437724	-0.571529	0.40172	1.18061	0.666748	1.47079	2.44298	-2.25457	-1.32574	-0.309196	-3.65274	-2.86343	-1.91839	1.0095	0.00376531
VCE332053	8	32540841	32540914	-0.302459	0.605247	1.50827	0.472839	1.38444	2.29262	-2.01901	-1.0929	-0.174384	-3.15603	-2.49389	-1.76237	1.0005	0.00377031
VCE97807	14	47186991	47187094	-0.318433	0.593605	1.51203	0.454086	1.37809	2.30424	-2.07961	-1.14055	-0.182752	-3.26227	-2.52262	-1.74999	1.00058	0.00377091
VCE49518	11	8867170	8867265	-0.742874	0.213967	1.13696	0.746072	1.68448	2.64658	-2.07017	-1.09083	-0.0702712	-3.61489	-2.81413	-1.85883	1.00296	0.00377559
VCE12524	1	82845130	82845279	0.108927	0.821552	1.57037	0.388036	1.1604	1.90986	-2.13413	-1.26812	-0.411896	-3.16214	-2.42847	-1.68796	1.00463	0.00377627
VCE104051	14	89552070	89552124	0.00192171	0.778065	1.56648	0.54293	1.35135	2.15786	-1.78582	-0.950433	-0.0959894	-2.93199	-2.31329	-1.63943	1.00382	0.00377759
VCE39732	10	74896681	74896965	-0.464033	0.482609	1.40433	0.561662	1.47466	2.4169	-2.08476	-1.11626	-0.138941	-3.46068	-2.59508	-1.73854	1.00773	0.0037777
VCE249903	4	112526313	112526372	-0.365	0.562234	1.48011	0.478414	1.39606	2.32439	-2.14054	-1.17543	-0.215062	-3.34501	-2.58962	-1.78087	1.00381	0.00378012
VCE286335	6	11811616	11811728	-0.390708	0.524316	1.44251	0.520671	1.42865	2.34908	-2.07388	-1.13184	-0.179871	-3.29305	-2.59001	-1.80522	1.00866	0.00378071
VCE253617	4	144583045	144583126	-0.171684	0.679395	1.47767	0.518044	1.33839	2.20917	-1.88438	-1.02723	-0.122555	-3.02269	-2.38695	-1.67825	1.00245	0.00378084
VCE210798	3	803852	803920	-0.478005	0.456692	1.39854	0.480362	1.41101	2.33478	-2.23924	-1.28867	-0.325901	-3.4878	-2.72561	-1.84761	1.00357	0.0037823
VCE338061	8	78139724	78139778	-0.498017	0.406475	1.31905	0.646911	1.55442	2.45452	-1.95081	-0.994666	-0.029239	-3.3713	-2.5544	-1.71248	1.0041	0.00378356
VCE291231	6	50688945	50689238	-0.177295	0.736021	1.64747	0.384906	1.29399	2.21332	-2.0425	-1.10882	-0.175803	-3.0502	-2.41982	-1.73573	1.00304	0.00378527
VCE344163	8	122855552	122855625	-0.610045	0.31531	1.26009	0.535347	1.47695	2.41704	-2.30386	-1.33507	-0.35282	-3.64057	-2.86167	-1.91916	1.00106	0.00379089
VCE235076	3	181035129	181035198	0.0470874	0.709817	1.42797	0.537315	1.27792	1.97852	-1.93787	-1.10892	-0.226332	-3.06643	-2.38621	-1.60988	1.00906	0.00379411
VCE181093	2	149096533	149096628	-0.5721	0.374558	1.31219	0.555026	1.48774	2.42914	-2.32082	-1.35386	-0.368289	-3.6763	-2.88157	-1.93419	1.00139	0.00379422
VCE183823	2	163700620	163700680	-0.383558	0.548406	1.48303	0.416001	1.34865	2.28224	-2.18644	-1.22612	-0.258836	-3.36223	-2.58633	-1.7734	1.00127	0.00379657
VCE293788	6	75382644	75382707	-0.648579	0.263678	1.15386	0.795678	1.71205	2.62727	-1.83314	-0.867315	0.115744	-3.42461	-2.58497	-1.74245	1.00423	0.00379708
VCE305668	6	162113283	162113334	-0.491587	0.443977	1.38669	0.487585	1.43228	2.36921	-2.27605	-1.3279	-0.366238	-3.55545	-2.78767	-1.8912	1.00522	0.00379773
VCE298969	6	106155314	106155395	-0.425888	0.517853	1.45558	0.511946	1.43129	2.37242	-2.05165	-1.09635	-0.123934	-3.33389	-2.51951	-1.74326	1.00599	0.00380933
VCE319994	7	84647846	84647936	-0.615207	0.307675	1.23678	0.596849	1.52753	2.45999	-2.30378	-1.33157	-0.328396	-3.71131	-2.89716	-1.91993	1.0026	0.0038166
VCE183435	2	162212156	162212207	-0.134815	0.774172	1.68234	0.461851	1.39238	2.31141	-2.00297	-1.07217	-0.140856	-3.13862	-2.47577	-1.74977	1.00131	0.00381897
VCE212268	3	17312670	17312767	-0.377408	0.573807	1.53473	0.515274	1.4377	2.37034	-2.23012	-1.26625	-0.292309	-3.54253	-2.72043	-1.85554	1.00268	0.00381965
VCE179200	2	143829424	143829567	-0.373701	0.527356	1.42718	0.538365	1.42713	2.31891	-1.98267	-1.04729	-0.109887	-3.19314	-2.48544	-1.74129	1.00514	0.00382385
VCE296992	6	97525046	97525179	-0.328505	0.576352	1.48812	0.405242	1.31799	2.22483	-2.0583	-1.13207	-0.188165	-3.14578	-2.451	-1.72908	1.00489	0.0038242
VCE179199	2	143829304	143829421	-0.249957	0.609336	1.46882	0.540563	1.41179	2.27983	-1.81242	-0.902624	7.73889e-05	-2.98237	-2.32113	-1.63942	1.00658	0.00382466
VCE189135	2	197596957	197597019	-0.485395	0.43303	1.37101	0.454731	1.3922	2.30608	-2.20435	-1.24726	-0.279621	-3.47819	-2.63796	-1.77551	1.00195	0.00382768
VCE28982	1	219518933	219519026	-0.581531	0.341146	1.2847	0.565817	1.50141	2.42192	-2.23037	-1.23615	-0.262298	-3.63979	-2.73713	-1.81681	1.00138	0.00382871
VCE296304	6	93133395	93133452	-0.222851	0.677109	1.57245	0.357679	1.25411	2.1582	-2.0021	-1.08594	-0.147314	-2.96952	-2.35949	-1.6659	1.00157	0.00383263
VCE205133	21	28651857	28651956	-0.17267	0.725632	1.6317	0.50122	1.42163	2.31466	-1.99034	-1.07927	-0.157989	-3.13508	-2.52659	-1.8108	1.00431	0.00383533
VCE29198	1	221163945	221164007	-0.498967	0.447389	1.40211	0.462975	1.41431	2.34615	-2.30618	-1.31399	-0.311839	-3.63939	-2.73243	-1.80655	1.00499	0.00383938
VCE58563	11	95689090	95689166	-0.365603	0.445909	1.17166	0.692381	1.43587	2.27596	-2.21293	-1.30977	-0.33771	-3.65689	-2.79178	-1.8225	1.00323	0.00384268
VCE283470	5	173360880	173360939	-0.319046	0.647952	1.59216	0.519982	1.47433	2.44874	-2.23959	-1.22304	-0.226939	-3.67377	-2.67479	-1.79289	1.00289	0.00384355
VCE216446	3	54755869	54756047	-0.240926	0.66465	1.57685	0.341831	1.26339	2.16206	-2.0275	-1.09889	-0.175203	-2.97285	-2.37089	-1.70968	1.00398	0.00384568
VCE187654	2	183203879	183203990	0.213577	1.12249	2.01646	0.468751	1.38213	2.28754	-2.00942	-1.09256	-0.166857	-3.18133	-2.49018	-1.73794	1.00472	0.00384631
VCE50988	11	17098644	17098721	-0.143489	0.614825	1.44049	0.617523	1.46361	2.26422	-1.8106	-0.923396	0.0390234	-3.0686	-2.39794	-1.57932	1.00244	0.00385333
VCE103879	14	87879721	87879818	-0.406552	0.561208	1.53401	-2.34263	-1.33406	-0.324396	0.510995	1.46968	2.42179	1.82513	2.81351	3.76384	1.00466	0.00385669
VCE13687	1	87934146	87934235	-0.228063	0.667032	1.56712	0.541409	1.43665	2.33248	-1.87218	-0.96381	-0.0313219	-3.02236	-2.42397	-1.73115	1.00606	0.00385998
VCE139532	17	61201368	61201430	-0.577093	0.324154	1.19797	0.809761	1.69943	2.59997	-1.74296	-0.792758	0.166628	-3.2699	-2.48314	-1.71069	1.00374	0.0038658
VCE323867	7	114535150	114535215	-0.403689	0.483561	1.36328	0.621583	1.5113	2.40291	-1.83291	-0.899144	0.013681	-3.11623	-2.42133	-1.68907	1.00128	0.00386784
VCE8553	1	61119321	61119373	-0.637373	0.320344	1.23359	0.68686	1.59944	2.55318	-2.08144	-1.09478	-0.0717498	-3.62753	-2.69636	-1.75162	1.00565	0.00387233
VCE269734	5	90741806	90741898	-0.363487	0.540497	1.36878	0.699402	1.55047	2.46077	-1.76002	-0.875364	0.0818804	-3.07901	-2.45554	-1.73093	1.00237	0.00387242
VCE93692	14	26743873	26743985	-0.821564	0.137474	1.0848	0.795002	1.74862	2.71247	-2.03074	-1.03014	0.0025447	-3.63619	-2.82836	-1.79536	1.00983	0.00387344
VCE320897	7	92781474	92781641	-0.443896	0.499968	1.43317	0.465098	1.4053	2.33514	-2.21054	-1.24775	-0.27117	-3.4363	-2.66711	-1.83279	1.00374	0.00387389
VCE93524	14	26129486	26129593	-0.468257	0.470355	1.40453	0.663925	1.5944	2.54046	-1.92137	-0.90963	0.0634092	-3.33191	-2.49665	-1.71865	1.00967	0.00387525
VCE160798	2	11877833	11877907	-0.564944	0.38002	1.34304	0.536198	1.48958	2.42789	-2.36456	-1.37263	-0.388956	-3.75211	-2.88749	-1.92487	1.00827	0.00387976
VCE218483	3	64756419	64756490	-0.612034	0.348333	1.31245	0.542845	1.49897	2.46151	-2.40951	-1.41473	-0.388468	-3.8836	-2.94576	-1.87522	1.00693	0.0038813
VCE110404	15	47579624	47579887	-0.456648	0.430591	1.32326	0.558029	1.46165	2.3431	-2.00272	-1.07876	-0.14187	-3.28056	-2.56073	-1.75687	1.00163	0.00388147
VCE336207	8	69294431	69294522	-0.758252	0.227631	1.2335	0.704651	1.70367	2.6926	-2.04265	-1.04703	-0.0617174	-3.6622	-2.77863	-1.81309	1.00682	0.00388384
VCE300064	6	114077154	114077205	-0.27912	0.64299	1.55217	0.447162	1.35866	2.28149	-2.06393	-1.10603	-0.151114	-3.24112	-2.44464	-1.73115	1.00475	0.00388475
VCE236446	3	188734553	188734651	-0.687769	0.326174	1.25315	0.630589	1.55431	2.55434	-2.07181	-1.09522	-0.0935255	-3.56327	-2.67558	-1.72714	1.00421	0.0038853
VCE205852	21	35925693	35925810	-0.244284	0.649104	1.53742	0.477889	1.3754	2.27386	-1.91436	-0.994054	-0.0618805	-3.0258	-2.38353	-1.67732	1.00317	0.00388675
VCE349248	9	18083464	18083640	-0.595862	0.289025	1.19346	0.70184	1.60965	2.50392	-1.81268	-0.867594	0.0842123	-3.25226	-2.47827	-1.68469	1.00428	0.00388996
VCE215515	3	44184402	44184472	-0.559659	0.377984	1.3172	0.553605	1.49534	2.44822	-2.25964	-1.27252	-0.285871	-3.64558	-2.80534	-1.8452	1.00509	0.00389286
VCE148116	18	39781057	39781161	-0.48582	0.447758	1.38035	0.472743	1.41429	2.34596	-2.2459	-1.30061	-0.321672	-3.48086	-2.74943	-1.88201	1.00151	0.00389351
VCE218982	3	67995746	67995867	-0.291871	0.589151	1.39707	0.614538	1.44555	2.33446	-1.85526	-0.986849	-0.0528664	-3.10689	-2.45343	-1.7112	1.00337	0.00389542
VCE324202	7	115444432	115444618	-0.221297	0.688131	1.59782	0.470143	1.37925	2.29834	-2.06674	-1.13113	-0.188684	-3.20118	-2.54892	-1.75342	1.00395	0.00390521
VCE158518	19	51689124	51689186	0.375367	1.25515	2.12028	-2.09278	-1.17157	-0.240102	0.657131	1.57869	2.49899	1.96277	2.78527	3.51842	1.00508	0.00391257
VCE93517	14	26113623	26113682	-0.158981	0.74256	1.62694	0.392564	1.28767	2.19225	-1.94461	-1.02481	-0.110933	-2.91516	-2.3282	-1.69295	1.00258	0.00391682
VCE167809	2	59026565	59026623	-0.570516	0.37453	1.31654	0.531481	1.48015	2.41791	-2.23968	-1.24559	-0.255033	-3.61984	-2.73371	-1.81241	1.00467	0.00391995
VCE116822	15	95647531	95647606	-0.103522	0.811652	1.71948	-2.06553	-1.13484	-0.194316	0.426922	1.34693	2.26222	1.74389	2.48571	3.19525	1.00454	0.00392033
VCE246628	4	84024409	84024484	-0.215006	0.68224	1.58793	0.362808	1.2694	2.17641	-2.00126	-1.08695	-0.156796	-2.98519	-2.37405	-1.69741	1.00663	0.00392206
VCE197429	20	14732371	14732434	-0.385869	0.556333	1.48985	0.44823	1.39543	2.32727	-2.23708	-1.26411	-0.285168	-3.46212	-2.67524	-1.81759	1.00044	0.00392272
VCE59637	11	109322424	109322479	-0.198428	0.759809	1.68466	-2.12272	-1.17065	-0.207893	0.463646	1.38096	2.32541	1.75604	2.55534	3.35807	1.00351	0.00392292
VCE110688	15	48916447	48916499	-0.570745	0.364642	1.31929	0.511439	1.46512	2.40196	-2.32327	-1.32597	-0.328806	-3.66312	-2.81384	-1.85341	1.0014	0.00392498
VCE271982	5	103393501	103393581	-0.518878	0.456748	1.3657	0.680426	1.60574	2.58647	-2.1766	-1.16024	-0.143913	-3.76208	-2.77662	-1.82646	1.00329	0.00392803
VCE249013	4	108083901	108083961	-0.550837	0.395134	1.35293	0.507275	1.47224	2.42151	-2.36842	-1.36571	-0.359465	-3.77897	-2.84847	-1.87041	1.00233	0.00392981
VCE335210	8	63602369	63602418	0.266194	0.925083	1.64911	-1.77337	-0.945262	-0.142392	0.517215	1.2763	1.9771	1.51196	2.21473	2.90229	1.00545	0.00393238
VCE298696	6	105446470	105446544	-0.676174	0.322806	1.32047	0.599695	1.60114	2.58711	-2.54169	-1.4916	-0.442619	-4.1698	-3.10527	-1.97502	1.00721	0.00393558
VCE358524	9	103664473	103664539	0.105772	1.01201	1.92901	0.541397	1.49016	2.41655	-2.05796	-1.09267	-0.119604	-3.40284	-2.58554	-1.73908	1.00819	0.00394406
VCE246547	4	83777987	83778057	-0.354957	0.559904	1.49163	0.483215	1.41113	2.32817	-2.0775	-1.13597	-0.180111	-3.25815	-2.55463	-1.78728	1.00453	0.00394554
VCE181722	2	154248049	154248100	-0.590019	0.350046	1.30502	0.611122	1.56186	2.50898	-2.33413	-1.33928	-0.336253	-3.82585	-2.92328	-1.94822	1.00082	0.00395113
VCE114056	15	71150101	71150201	-0.568795	0.379222	1.33065	0.507189	1.45103	2.4006	-2.29548	-1.31196	-0.307788	-3.65267	-2.78212	-1.82968	1.00498	0.00395121
VCE271162	5	94870066	94870116	-0.489417	0.403262	1.2773	0.63778	1.52152	2.4148	-1.77634	-0.856968	0.0707174	-3.04736	-2.40305	-1.67725	1.00357	0.0039522
VCE161670	2	19051376	19051453	-0.855856	0.143413	1.10521	0.709632	1.67076	2.66751	-2.44408	-1.41046	-0.341849	-4.13813	-3.1408	-1.93436	1.00516	0.00395373
VCE278631	5	148221221	148221344	-0.196325	0.761464	1.68036	-2.15086	-1.17954	-0.220024	0.44606	1.3769	2.31792	1.78014	2.54085	3.35064	1.00595	0.00395395
VCE137267	17	48258445	48258504	-0.440639	0.412942	1.18305	0.597432	1.38584	2.25095	-2.51328	-1.53751	-0.506058	-3.94954	-2.95757	-1.8536	1.00347	0.00395519
VCE354375	9	71726943	71726997	-0.243709	0.665822	1.57235	0.418471	1.33411	2.2364	-2.01195	-1.09271	-0.167272	-3.08706	-2.4364	-1.73758	1.00693	0.00395587
VCE125391	16	54650343	54650405	-0.084515	0.817968	1.72368	0.341608	1.24648	2.15331	-1.95201	-1.04083	-0.129277	-2.88761	-2.2978	-1.65958	1.00167	0.00395677
VCE323384	7	111137520	111137569	-0.166506	0.769292	1.69719	0.444997	1.38072	2.31894	-2.15372	-1.17512	-0.203989	-3.36893	-2.5708	-1.73544	1.00191	0.00395743
VCE9831	1	69294296	69294346	-0.569752	0.38676	1.3232	0.522885	1.46866	2.42719	-2.24709	-1.27095	-0.272664	-3.63377	-2.75861	-1.82418	1.00373	0.00395865
VCE300895	6	122195970	122196035	-0.389637	0.54761	1.45697	0.462123	1.37711	2.30541	-2.04198	-1.09692	-0.126605	-3.22117	-2.47711	-1.71968	1.00153	0.00396121
VCE215324	3	41339967	41340017	-0.626263	0.344579	1.32954	0.555556	1.52745	2.49735	-2.4078	-1.36102	-0.341679	-3.97218	-2.89195	-1.83309	1.00576	0.0039659
VCE179999	2	145067718	145067772	-0.635718	0.324921	1.28574	0.653037	1.59443	2.5396	-2.3454	-1.35547	-0.345721	-3.86983	-2.9739	-1.99065	1.00438	0.00396691
VCE319343	7	78057875	78057932	-0.298546	0.545536	1.41661	0.665455	1.54843	2.4102	-1.63915	-0.726023	0.272539	-2.88643	-2.29335	-1.55972	1.00502	0.00396757
VCE126787	16	62336950	62337029	-0.369422	0.559648	1.48331	0.429277	1.3609	2.28781	-2.15848	-1.20792	-0.244168	-3.35438	-2.57899	-1.7565	1.0054	0.00397216
VCE168752	2	60609633	60609804	-0.446587	0.476455	1.41276	0.519704	1.46705	2.39602	-2.31395	-1.34147	-0.352745	-3.64772	-2.84275	-1.88201	1.00562	0.00397222
VCE146617	18	32923107	32923179	-0.586484	0.373253	1.31741	0.577051	1.51789	2.46768	-2.32976	-1.33101	-0.342692	-3.79029	-2.87224	-1.87416	1.00103	0.00397394
VCE181847	2	155418826	155418991	-0.405585	0.485729	1.25587	0.647748	1.43886	2.32863	-1.84102	-0.967138	-0.0484049	-3.17048	-2.43886	-1.65425	1.00462	0.00397485
VCE180240	2	145585804	145585957	0.118587	0.785537	1.52149	0.527425	1.30269	1.99688	-2.00935	-1.16663	-0.309304	-3.20697	-2.45041	-1.64643	1.00432	0.00397573
VCE314321	7	33564808	33564889	-0.467364	0.472029	1.38775	0.601572	1.51046	2.42997	-2.04887	-1.09928	-0.129624	-3.4548	-2.61468	-1.76726	1.00226	0.00397887
VCE300178	6	114518547	114518706	-0.596143	0.389429	1.35138	0.526673	1.49599	2.47021	-2.42349	-1.4106	-0.384035	-3.91338	-2.91824	-1.8866	1.00017	0.00398281
VCE239475	4	19285519	19285627	-0.293912	0.637277	1.55736	0.505924	1.43025	2.35092	-2.21914	-1.26882	-0.288758	-3.47825	-2.71974	-1.86992	1.00585	0.00398345
VCE24328	1	184570352	184570436	-0.215728	0.751003	1.69693	-2.22022	-1.23871	-0.251384	0.482549	1.42285	2.36889	1.80883	2.65374	3.49064	1.00163	0.00398612
VCE330184	8	14412444	14412507	-0.178835	0.724613	1.63271	0.458712	1.37374	2.28968	-1.95022	-1.0194	-0.0963991	-3.02457	-2.41355	-1.73015	1.0061	0.00398878
VCE196034	20	6687041	6687314	-0.548854	0.442099	1.43872	0.57184	1.54492	2.50205	-2.44204	-1.43263	-0.400725	-3.98133	-2.97651	-1.94774	1.00367	0.00399058
VCE354350	9	71518663	71518899	-0.489166	0.469387	1.43219	0.586148	1.54154	2.48728	-2.41926	-1.42569	-0.42453	-3.88721	-2.99677	-2.00976	1.00515	0.00399456
VCE28988	1	219537712	219537763	-0.53821	0.379391	1.31844	0.558127	1.4986	2.41855	-2.20501	-1.2511	-0.26897	-3.56058	-2.77768	-1.87048	1.00367	0.00399458
VCE41874	10	87119219	87119337	-0.194987	0.719477	1.63387	0.475714	1.40738	2.33677	-2.13548	-1.19265	-0.219621	-3.34234	-2.63249	-1.78395	1.00657	0.00399685
VCE343027	8	115672352	115672573	-0.508525	0.451656	1.39295	0.462426	1.40641	2.36068	-2.28978	-1.28793	-0.302639	-3.6468	-2.68659	-1.77264	1.00587	0.00399771
VCE116563	15	94917326	94917481	-0.19692	0.705625	1.61493	0.362977	1.28333	2.18437	-2.0346	-1.113	-0.167406	-3.05511	-2.39486	-1.6988	1.00105	0.00400168
VCE166359	2	50343064	50343130	-0.410497	0.516945	1.44942	0.484334	1.42266	2.34883	-2.18825	-1.2306	-0.258736	-3.48217	-2.67082	-1.7822	1.00633	0.00400255
VCE348514	9	15937703	15937782	-0.809189	0.136669	1.1072	0.643188	1.60988	2.54963	-2.4112	-1.39973	-0.365566	-3.98054	-3.0517	-1.94929	1.00172	0.00400257
VCE188881	2	195053316	195053396	-0.563385	0.400322	1.37087	0.595254	1.55561	2.50636	-2.4198	-1.39499	-0.379609	-3.91659	-2.96609	-1.94929	1.00533	0.00400514
VCE310099	7	9711791	9711872	-0.308478	0.618722	1.47094	0.66383	1.53176	2.46134	-1.84693	-0.935756	0.00235851	-3.17438	-2.49127	-1.74372	1.00209	0.00400666
VCE98432	14	53458331	53458388	-0.250289	0.646138	1.53118	0.463918	1.35382	2.24438	-1.93888	-1.02316	-0.0936391	-3.00449	-2.39642	-1.70276	1.00283	0.00400699
VCE58644	11	96136330	96136441	-0.694112	0.253376	1.2072	0.681023	1.64281	2.60936	-2.29977	-1.27586	-0.252297	-3.96476	-2.92653	-1.84169	1.0075	0.00400931
VCE162436	2	22459566	22459670	-0.516171	0.468834	1.33276	0.675732	1.55633	2.5262	-2.02919	-1.06081	-0.0841459	-3.57523	-2.63984	-1.71121	1.00326	0.0040125
VCE166695	2	53450258	53450340	-0.653256	0.324289	1.30578	0.535047	1.50453	2.46743	-2.37606	-1.36873	-0.343579	-3.81526	-2.89361	-1.88376	1.00233	0.00401495
VCE112131	15	60013120	60013198	-0.44445	0.464626	1.36773	0.571265	1.48956	2.38437	-1.95557	-1.01024	-0.0714191	-3.27296	-2.50167	-1.71587	1.00599	0.00401564
VCE244355	4	61911724	61911797	0.0826594	0.974902	1.86602	0.546369	1.46416	2.36608	-1.91734	-0.981768	-0.0508311	-3.14565	-2.45424	-1.73994	1.00353	0.0040204
VCE264034	5	53369327	53369395	-0.28554	0.603694	1.50813	0.505935	1.41401	2.31164	-1.9408	-1.00838	-0.069168	-3.10644	-2.44237	-1.70104	1.00058	0.0040208
VCE282159	5	167517530	167517685	-0.0562749	0.835163	1.71848	0.379063	1.28202	2.18326	-1.9926	-1.08407	-0.163165	-2.97577	-2.38654	-1.72499	1.00678	0.00402127
VCE28368	1	217032849	217032953	-0.432444	0.50386	1.4476	0.460024	1.4113	2.34771	-2.20986	-1.23398	-0.249147	-3.50998	-2.64673	-1.77211	1.00079	0.00402586
VCE337927	8	77611828	77611946	-0.535847	0.398105	1.34623	0.541742	1.49096	2.43028	-2.29068	-1.32495	-0.321596	-3.63707	-2.85074	-1.90387	1.00519	0.00402662
VCE42016	10	88344766	88344834	-0.196491	0.754278	1.6969	0.401465	1.3328	2.24303	-2.06876	-1.1343	-0.176827	-3.21091	-2.46943	-1.69328	1.00776	0.00402799
VCE279214	5	154452518	154452570	-0.643001	0.273642	1.1952	0.658563	1.5811	2.49646	-2.22846	-1.25591	-0.244948	-3.67422	-2.86958	-1.8904	1.00161	0.00403042
VCE320128	7	85776778	85776835	-0.536993	0.398806	1.35553	0.502642	1.45074	2.38716	-2.34795	-1.36026	-0.358209	-3.69419	-2.83288	-1.8855	1.00263	0.00403306
VCE229744	3	141743573	141743676	-0.371865	0.571389	1.51791	0.446208	1.40253	2.33942	-2.23112	-1.23518	-0.234966	-3.52983	-2.62817	-1.76406	1.00749	0.0040376
VCE216824	3	55794273	55794348	-0.21223	0.698088	1.59322	0.467243	1.38052	2.29479	-2.00009	-1.06409	-0.115926	-3.14889	-2.46096	-1.73138	1.00544	0.00403912
VCE98826	14	54646835	54646901	-0.416272	0.53104	1.45431	0.488833	1.41482	2.355	-2.11652	-1.15765	-0.174874	-3.38314	-2.58014	-1.75957	1.00178	0.00404821
VCE208854	22	34841677	34841739	-0.00589308	0.891519	1.79192	0.482996	1.39021	2.29641	-1.97777	-1.05316	-0.126175	-3.09758	-2.4673	-1.74386	1.00464	0.00405107
VCE335291	8	63878570	63878626	-0.380402	0.567641	1.49717	0.455376	1.3808	2.3126	-2.22062	-1.24265	-0.273599	-3.45265	-2.64305	-1.76893	1.00201	0.00405348
VCE321060	7	94226267	94226356	-0.465895	0.157409	0.784822	1.10047	1.801	2.48851	-1.34067	-0.0823298	1.10796	-3.25976	-1.88156	-0.535965	1.00831	0.00405514
VCE305172	6	156052318	156052372	-0.232549	0.675832	1.57829	0.420484	1.32526	2.22766	-2.0041	-1.07288	-0.130871	-3.06376	-2.40703	-1.70451	1.00702	0.00406057
VCE181351	2	150596076	150596152	-0.222794	0.670752	1.54186	0.489401	1.36587	2.26827	-1.86625	-0.962886	-0.0409671	-2.96766	-2.34268	-1.67027	1.00446	0.00406177
VCE33615	10	21293660	21293748	-0.533871	0.407237	1.34557	0.461089	1.40423	2.34407	-2.28081	-1.31843	-0.327734	-3.53687	-2.75098	-1.83751	1.00154	0.00406299
VCE167630	2	58840696	58840836	-0.525952	0.39996	1.33047	0.618365	1.5642	2.496	-2.16259	-1.17812	-0.193755	-3.66286	-2.7415	-1.81111	1.00117	0.00406869
VCE269875	5	91600216	91600440	-0.686583	0.283186	1.24672	0.586193	1.55376	2.51988	-2.50959	-1.49638	-0.459466	-3.99788	-3.09441	-2.01865	1.00296	0.00406952
VCE264726	5	59092037	59092159	-0.194278	0.683747	1.58855	0.43906	1.34638	2.24962	-1.89943	-0.976489	-0.0291821	-2.95438	-2.32991	-1.65634	1.00147	0.00407456
VCE143339	18	543737	543888	-0.522248	0.417796	1.35912	0.486903	1.42505	2.36068	-2.23976	-1.26726	-0.271681	-3.50814	-2.71289	-1.8	1.00214	0.00407507
VCE288110	6	23535249	23535306	-0.301933	0.589757	1.48634	0.484407	1.3822	2.27614	-1.89422	-0.971667	-0.0528874	-2.9966	-2.37007	-1.67686	1.00363	0.00408023
VCE26314	1	206226093	206226153	-0.0281895	0.885908	1.79838	-2.02008	-1.09037	-0.133407	0.437869	1.35457	2.26265	1.6684	2.44937	3.18031	1.00357	0.00408132
VCE319430	7	78680703	78680753	-0.259583	0.643486	1.54944	0.407185	1.31613	2.21558	-1.96797	-1.04588	-0.108324	-3.02653	-2.37662	-1.6564	1.00177	0.00408133
VCE301183	6	125001761	125001822	-0.460414	0.480298	1.43986	0.563614	1.50537	2.43706	-2.23156	-1.24737	-0.266827	-3.67239	-2.74971	-1.84781	1.0026	0.0040819
VCE72539	12	67496858	67496907	-0.53255	0.392676	1.33419	0.545707	1.48897	2.41161	-2.25674	-1.27728	-0.275747	-3.64541	-2.77316	-1.85369	1.00115	0.00408203
VCE216583	3	55183392	55183467	-0.236909	0.663758	1.57241	0.375268	1.2924	2.20299	-2.04011	-1.11548	-0.172323	-3.10091	-2.40803	-1.68189	1.00104	0.00408239
VCE319849	7	84023201	84023269	-0.451836	0.470664	1.41793	0.538992	1.47883	2.38852	-2.15072	-1.17318	-0.183778	-3.4794	-2.65846	-1.80172	1.00295	0.00408284
VCE298986	6	106214028	106214087	-0.171478	0.649722	1.46754	0.429993	1.26165	2.10603	-1.92607	-1.03809	-0.138956	-2.97211	-2.31587	-1.60752	1.00139	0.00409152
VCE185161	2	171847762	171847950	-0.461661	0.449383	1.3474	0.690348	1.58923	2.48966	-1.93827	-0.978733	-0.034578	-3.36566	-2.57578	-1.77016	1.00316	0.00409635
VCE262742	5	38717136	38717197	0.164143	1.10272	2.01274	-2.06092	-1.10547	-0.163764	0.46132	1.36029	2.29021	1.69255	2.48778	3.2393	1.00364	0.00410225
VCE52589	11	31159528	31159698	-0.389359	0.543508	1.47796	0.439013	1.37787	2.3084	-2.22497	-1.26385	-0.291966	-3.42211	-2.66469	-1.79485	1.00142	0.00410359
VCE276499	5	134503746	134503796	-0.290897	0.630956	1.51603	0.511876	1.40664	2.3162	-1.94111	-1.02317	-0.0903901	-3.11935	-2.43867	-1.70787	1.00185	0.00410634
VCE169066	2	62701934	62701991	-0.654524	0.342887	1.32065	0.58957	1.55561	2.52963	-2.36286	-1.33077	-0.296546	-3.89765	-2.88566	-1.8765	1.00767	0.00411133
VCE11971	1	81606038	81606091	-0.305359	0.616604	1.5413	0.379421	1.30843	2.23777	-2.09972	-1.14227	-0.193786	-3.21688	-2.45811	-1.69433	1.00175	0.00411565
VCE343166	8	116046932	116047000	-0.665705	0.287608	1.23655	0.596061	1.53658	2.48936	-2.25225	-1.24811	-0.226951	-3.72114	-2.7999	-1.82558	1.00277	0.00411632
VCE300265	6	115513144	115513229	-0.471778	0.448576	1.40515	0.497428	1.45501	2.37764	-2.24459	-1.27135	-0.288079	-3.55451	-2.74419	-1.84629	1.00169	0.00411782
VCE107478	15	32665967	32666029	-0.415701	0.526267	1.47586	0.483575	1.42979	2.35651	-2.19806	-1.22807	-0.258654	-3.52695	-2.65106	-1.80243	1.00294	0.00412528
VCE161057	2	15173170	15173223	-0.723106	0.249998	1.21136	0.607338	1.5747	2.54762	-2.45156	-1.43467	-0.392901	-3.98734	-3.03118	-1.99405	1.00258	0.0041323
VCE243410	4	53943973	53944061	-0.369677	0.578702	1.51135	0.4485	1.38875	2.32187	-2.13088	-1.17154	-0.200673	-3.34721	-2.55248	-1.7836	1.00872	0.00413321
VCE236384	3	188443922	188443975	-0.733206	0.217929	1.14542	0.726188	1.65721	2.62011	-2.09324	-1.08465	-0.0849768	-3.60954	-2.77524	-1.8667	1.0007	0.00413885
VCE180221	2	145547772	145547844	-0.424516	0.520746	1.44095	0.471326	1.38934	2.33625	-2.15078	-1.17901	-0.223324	-3.41743	-2.56917	-1.77308	1.00703	0.00413986
VCE253745	4	145066042	145066106	-0.379294	0.518045	1.36116	0.61441	1.47576	2.38428	-1.83686	-0.927673	0.0429948	-3.09034	-2.42284	-1.66638	1.00923	0.00414006
VCE69114	12	42529285	42529339	-0.106947	0.793725	1.70799	0.407085	1.31704	2.2282	-2.04158	-1.10677	-0.183306	-3.12665	-2.43994	-1.72687	1.00503	0.00414433
VCE336732	8	71864900	71864995	-0.508901	0.434725	1.3692	0.487585	1.42958	2.37347	-2.29989	-1.32552	-0.328874	-3.65179	-2.76972	-1.82551	1.00091	0.00414615
VCE1846	1	18646763	18646884	-0.49454	0.455384	1.40087	0.512378	1.47112	2.4131	-2.33262	-1.33711	-0.326439	-3.70002	-2.84559	-1.83095	1.00871	0.00414954
VCE244446	4	62562123	62562222	-0.679914	0.291309	1.26555	0.532413	1.50784	2.46168	-2.38621	-1.36564	-0.341596	-3.85757	-2.88382	-1.87287	1.00202	0.00415363
VCE95086	14	32680038	32680232	-0.426233	0.501107	1.45036	0.52895	1.48188	2.41583	-2.24987	-1.2732	-0.283803	-3.58238	-2.78821	-1.86535	1.00482	0.00415457
VCE300406	6	117079839	117079921	-0.494103	0.42432	1.36647	0.49064	1.42556	2.35477	-2.15151	-1.17155	-0.197753	-3.46491	-2.61033	-1.72535	1.00107	0.00415855
VCE230378	3	147330937	147330997	-0.486112	0.400941	1.30582	0.689769	1.61075	2.50959	-1.84913	-0.897118	0.0516463	-3.27793	-2.51461	-1.71292	1.00559	0.00415992
VCE148443	18	40705151	40705225	-0.701681	0.27005	1.26024	0.564237	1.54002	2.49927	-2.50151	-1.48639	-0.439635	-4.01116	-3.04915	-1.97019	1.00408	0.00416197
VCE98620	14	53912213	53912292	-0.31324	0.602234	1.51684	0.495846	1.4169	2.32958	-2.08346	-1.1373	-0.176357	-3.29438	-2.57806	-1.7648	1.00473	0.00416257
VCE273214	5	108516982	108517035	-0.0800758	0.815628	1.70997	0.379116	1.28837	2.18706	-1.9889	-1.07817	-0.160238	-2.99815	-2.38417	-1.69216	1.0083	0.00416368
VCE37109	10	54528190	54528287	-0.318221	0.598768	1.53216	0.444208	1.3796	2.29093	-2.17439	-1.22921	-0.261624	-3.40319	-2.62132	-1.75866	1.00579	0.00417002
VCE230766	3	148749824	148749890	-0.530933	0.40534	1.35013	0.518688	1.46172	2.39774	-2.32755	-1.35663	-0.37986	-3.64404	-2.86181	-1.91218	1.00136	0.0041712
VCE86172	13	70472061	70472112	-0.497287	0.467476	1.42222	0.491645	1.44661	2.40589	-2.27111	-1.25886	-0.259658	-3.64634	-2.69394	-1.80147	1.00481	0.00417315
VCE23343	1	177125302	177125398	-0.130243	0.764043	1.65488	-2.00862	-1.07984	-0.166468	0.38144	1.27514	2.16536	1.69509	2.37985	3.00609	1.00116	0.0041733
VCE332616	8	35677502	35677636	-0.418138	0.514053	1.37753	0.727286	1.61341	2.55093	-1.70549	-0.77562	0.17096	-3.10663	-2.41278	-1.66094	1.00545	0.00417377
VCE82174	13	43274791	43274856	-0.161815	0.766873	1.69764	0.423602	1.34016	2.25202	-2.04513	-1.11848	-0.18	-3.1634	-2.45955	-1.73258	1.00658	0.00417794
VCE245223	4	71468328	71468388	-0.570359	0.370327	1.33323	0.531721	1.4907	2.43913	-2.37548	-1.38694	-0.4012	-3.76839	-2.88946	-1.94514	1.00406	0.00417981
VCE323602	7	113279312	113279417	-0.392028	0.53736	1.4667	0.466231	1.39517	2.31974	-2.13117	-1.18282	-0.220792	-3.32176	-2.59372	-1.79681	1.00327	0.0041799
VCE162838	2	23532230	23532327	-0.488663	0.432058	1.32412	0.576952	1.47819	2.40784	-1.82412	-0.899314	0.0631934	-3.04754	-2.39358	-1.66458	1.00395	0.00418188
VCE268351	5	84284968	84285021	-0.444087	0.501091	1.3819	0.65764	1.54269	2.48188	-1.85612	-0.910722	0.0678467	-3.20455	-2.45726	-1.70061	1.00957	0.00418304
VCE255528	4	158278266	158278401	-0.0903939	0.842345	1.78144	-2.12214	-1.17575	-0.222379	0.456552	1.39166	2.32826	1.78576	2.55711	3.35327	1.00555	0.00418574
VCE248909	4	107068157	107068244	-0.523635	0.422911	1.38474	0.458696	1.43154	2.37239	-2.29619	-1.29945	-0.292359	-3.61308	-2.73992	-1.79364	1.00375	0.00418695
VCE319396	7	78459596	78459664	-0.59997	0.358384	1.32858	0.532241	1.49084	2.43687	-2.37725	-1.3826	-0.37453	-3.8123	-2.88899	-1.89918	1.00204	0.00418877
VCE357397	9	94746642	94746695	-0.443674	0.482248	1.41876	0.555872	1.48773	2.4208	-2.122	-1.16891	-0.197266	-3.43019	-2.67734	-1.83539	1.00363	0.00418977
VCE342928	8	115451740	115451941	-0.639267	0.329863	1.2997	0.508125	1.46313	2.42299	-2.39021	-1.38157	-0.368773	-3.77495	-2.86681	-1.87123	1.00176	0.00419245
VCE90675	13	99649155	99649220	-0.726256	0.221186	1.20292	0.551	1.51481	2.47389	-2.46647	-1.46894	-0.421544	-3.97211	-3.00301	-1.92567	1.00205	0.00419621
VCE101710	14	74141837	74141919	-0.321895	0.578878	1.47194	0.425826	1.32819	2.23228	-1.92584	-1.00946	-0.0938901	-2.98242	-2.35828	-1.67634	1.00219	0.00419858
VCE332484	8	35225466	35225592	-0.169266	0.755564	1.68696	0.564485	1.49811	2.43039	-2.27458	-1.3139	-0.33162	-3.59498	-2.84501	-1.98024	1.00762	0.00419901
VCE341816	8	105502737	105502797	-0.861825	0.135958	1.13038	0.646424	1.63807	2.63325	-2.52174	-1.51787	-0.441568	-4.15835	-3.19735	-2.06262	1.00833	0.00419918
VCE183849	2	163716770	163716862	-0.17383	0.743804	1.65217	0.349309	1.27208	2.17834	-2.01949	-1.09322	-0.165255	-3.02571	-2.36763	-1.67871	1.00839	0.00419936
VCE269214	5	89036655	89036867	-0.161505	0.750538	1.65916	0.384808	1.28975	2.21924	-2.04441	-1.11593	-0.178216	-3.10817	-2.41844	-1.70105	1.00032	0.00420076
VCE357913	9	98619464	98619674	-0.386823	0.548864	1.47424	0.454435	1.38306	2.30603	-2.09214	-1.12891	-0.167616	-3.28775	-2.51544	-1.73144	1.00251	0.00420287
VCE35469	10	36424556	36424645	-0.373939	0.547339	1.47328	0.397202	1.31375	2.23867	-2.11495	-1.17967	-0.228809	-3.24059	-2.51792	-1.71272	1.00291	0.00420793
VCE292871	6	65469867	65469916	-0.357224	0.535402	1.4425	0.501476	1.39973	2.29772	-1.89883	-0.957997	-0.0227461	-3.03024	-2.3758	-1.66761	1.00357	0.00421036
VCE268906	5	88405682	88405739	-0.543469	0.397986	1.32457	0.538214	1.46566	2.40071	-2.10526	-1.15344	-0.164642	-3.46726	-2.62865	-1.72926	1.00178	0.00421083
VCE242101	4	36740867	36740924	-0.484706	0.447576	1.3776	0.515796	1.43431	2.3484	-2.05911	-1.09343	-0.134752	-3.36339	-2.51983	-1.70887	1.00185	0.00421283
VCE127227	16	64697526	64697597	-0.501606	0.423498	1.37389	0.63063	1.58505	2.51926	-1.84399	-0.871967	0.0785579	-3.18105	-2.48487	-1.70647	1.00091	0.00421313
VCE300215	6	114827186	114827272	-0.321929	0.554763	1.44426	0.570553	1.48069	2.36941	-1.87798	-0.940986	-0.0259368	-3.13241	-2.43996	-1.67099	1.00614	0.00421453
VCE75315	12	91965839	91965954	0.0460391	0.698603	1.40761	0.603175	1.33605	2.01257	-2.11519	-1.26557	-0.39336	-3.35112	-2.61677	-1.76484	1.0027	0.00421861
VCE173955	2	102945346	102945403	-0.0577954	0.828304	1.72762	0.341698	1.25194	2.15453	-1.93978	-1.03908	-0.112066	-2.88212	-2.30272	-1.66451	1.00443	0.00422029
VCE128107	16	71250874	71250939	-0.183198	0.726311	1.62226	-2.0346	-1.11179	-0.163042	0.387935	1.28928	2.19856	1.6675	2.41068	3.0848	1.00709	0.00422921
VCE13052	1	85617897	85618017	0.10266	0.757955	1.47498	0.42188	1.16211	1.84851	-2.33035	-1.44456	-0.54084	-3.41616	-2.61454	-1.72185	1.00503	0.00423082
VCE226059	3	114865223	114865308	-0.548955	0.370985	1.29807	0.615142	1.56149	2.47144	-2.13038	-1.17029	-0.194884	-3.54353	-2.75258	-1.8498	1.00978	0.00423184
VCE342897	8	115380603	115380658	-0.383141	0.555791	1.48121	0.443986	1.37188	2.31178	-2.10394	-1.13592	-0.166147	-3.31334	-2.50328	-1.70419	1.00333	0.00423218
VCE179985	2	145035888	145036220	-0.693545	0.283342	1.26261	0.533814	1.50938	2.48049	-2.45868	-1.43542	-0.40635	-3.99795	-2.94428	-1.89965	1.00551	0.00423554
VCE300978	6	123663305	123663388	-0.268951	0.625759	1.52987	0.448204	1.36398	2.26544	-2.01167	-1.07616	-0.148337	-3.11026	-2.45969	-1.73258	1.00178	0.00423598
VCE179836	2	144774913	144774965	-0.213014	0.663761	1.54029	0.526398	1.43805	2.31729	-1.8666	-0.938139	-0.0240869	-3.05101	-2.38871	-1.66013	1.0024	0.00424086
VCE96152	14	35881627	35881700	-0.0930504	0.851012	1.79633	-2.20047	-1.2342	-0.267635	0.509165	1.46709	2.40734	1.83344	2.69506	3.5738	1.00933	0.00424382
VCE299236	6	107628002	107628057	-0.266707	0.612111	1.47872	0.533708	1.41153	2.29558	-1.82012	-0.917983	-0.00776031	-2.94287	-2.3507	-1.68526	1.00585	0.00424478
VCE180913	2	147695351	147695444	-0.788369	0.183936	1.14032	0.74079	1.70011	2.65963	-2.36104	-1.27831	-0.206772	-4.07547	-2.99239	-1.86504	1.00568	0.00424522
VCE226332	3	115857771	115857827	-0.552218	0.38284	1.33634	0.543097	1.4992	2.42946	-2.25626	-1.28722	-0.303739	-3.57212	-2.82822	-1.90337	1.00441	0.00424804
VCE71473	12	59096526	59096579	-0.224942	0.696856	1.61253	0.623865	1.56606	2.48805	-2.1781	-1.19954	-0.213293	-3.60397	-2.78389	-1.88559	1.00371	0.00424808
VCE275238	5	125175983	125176041	-0.449706	0.517819	1.46046	0.499261	1.43711	2.38563	-2.17421	-1.19413	-0.221752	-3.47344	-2.62749	-1.79123	1.00547	0.00424944
VCE289081	6	34224113	34224190	-0.665253	0.256803	1.1673	0.68548	1.60184	2.52812	-2.07204	-1.10484	-0.119266	-3.64017	-2.72431	-1.73952	1.00163	0.00425119
VCE24365	1	185137446	185137536	0.104294	0.803018	1.55026	0.431074	1.1904	1.91759	-1.8284	-1.0129	-0.187721	-2.82148	-2.20612	-1.53824	1.00246	0.00425248
VCE77063	12	103404673	103404733	-0.557435	0.355963	1.27536	0.557066	1.48115	2.39242	-2.18023	-1.22459	-0.244745	-3.52815	-2.73829	-1.81745	1.00198	0.00425395
VCE348477	9	15776968	15777302	-0.17507	0.720704	1.62801	0.395113	1.30852	2.20774	-2.06166	-1.13059	-0.204265	-3.10689	-2.46373	-1.72924	1.0011	0.00425726
VCE169642	2	65728109	65728158	-0.664244	0.290926	1.25646	0.663683	1.62731	2.56889	-2.17161	-1.13385	-0.115151	-3.76353	-2.74567	-1.80029	1.00872	0.00426101
VCE10400	1	73909388	73909451	-0.565101	0.391403	1.35671	0.54968	1.51607	2.46723	-2.26878	-1.2793	-0.290173	-3.69045	-2.81781	-1.85766	1.00482	0.0042653
VCE117189	15	96355226	96355298	-0.291892	0.643385	1.58031	0.430414	1.37028	2.30386	-2.18215	-1.22351	-0.25018	-3.40824	-2.59808	-1.76568	1.00852	0.00426814
VCE167092	2	57715864	57715947	-0.0125686	0.644647	1.36672	0.570687	1.30664	1.99354	-2.24633	-1.362	-0.432158	-3.49656	-2.66832	-1.75794	1.00549	0.00426969
VCE313172	7	26990426	26990481	-0.214173	0.682338	1.59046	0.428845	1.34334	2.24706	-1.94534	-1.02919	-0.101085	-2.99252	-2.3888	-1.70936	1.00091	0.00427498
VCE73493	12	75889524	75889652	-0.632156	0.301041	1.2529	0.604969	1.55541	2.48981	-2.22442	-1.25072	-0.247477	-3.66548	-2.83327	-1.83817	1.00751	0.00427546
VCE99965	14	61145417	61145588	-0.657334	0.309066	1.29409	0.574193	1.54445	2.49749	-2.4094	-1.406	-0.370362	-3.96436	-2.96561	-1.9094	1.00208	0.00427658
VCE181937	2	155719115	155719165	-0.404801	0.527336	1.4729	0.415027	1.36047	2.28578	-2.17919	-1.22634	-0.250916	-3.3785	-2.59691	-1.75209	1.00217	0.00427734
VCE291055	6	49919552	49919708	-0.273214	0.664259	1.58549	0.382987	1.30028	2.22936	-2.0678	-1.11159	-0.168561	-3.11936	-2.41566	-1.69883	1.00077	0.00427762
VCE151240	18	56128017	56128067	-0.590538	0.347277	1.28386	0.61539	1.54116	2.46194	-2.06039	-1.08149	-0.105126	-3.52294	-2.63094	-1.73362	1.00188	0.00428312
VCE330092	8	13458496	13458547	-0.756957	0.228513	1.17043	0.688929	1.62682	2.6032	-2.32883	-1.29794	-0.26191	-3.96669	-2.95162	-1.88633	1.00132	0.00428411
VCE236887	3	192367351	192367411	0.0676898	0.99734	1.91657	0.595002	1.53365	2.48414	-2.19275	-1.22029	-0.226467	-3.56998	-2.79494	-1.87938	1.00485	0.00428522
VCE161172	2	16030567	16030628	-0.423728	0.516566	1.44202	0.435691	1.3571	2.28428	-2.19161	-1.21149	-0.230373	-3.38985	-2.58066	-1.73192	1.00223	0.00428667
VCE28627	1	218024855	218024937	-0.638822	0.300906	1.23326	0.676908	1.6294	2.56273	-2.08065	-1.09088	-0.0992048	-3.58115	-2.76408	-1.79233	1.00458	0.00428877
VCE42547	10	92995532	92995620	-0.285666	0.653959	1.59236	0.413663	1.34863	2.28601	-2.13348	-1.17636	-0.220015	-3.29407	-2.53107	-1.75027	1.00301	0.004289
VCE337972	8	77866176	77866357	-0.306184	0.612294	1.53112	0.456454	1.39188	2.30213	-2.13042	-1.19004	-0.234109	-3.28734	-2.60748	-1.84248	1.00316	0.00429267
VCE140693	17	70649337	70649415	-0.0204564	0.867875	1.76817	0.385003	1.29384	2.19535	-1.94579	-1.03798	-0.113172	-2.95155	-2.34328	-1.67695	1.00324	0.00429306
VCE128205	16	72202847	72202914	-0.406483	0.542619	1.48736	0.4959	1.43768	2.38163	-2.20838	-1.22937	-0.229647	-3.54651	-2.67677	-1.7508	1.00738	0.00429753
VCE230310	3	147089883	147089971	-0.453355	0.492737	1.45297	0.424307	1.3764	2.32123	-2.2136	-1.23391	-0.248087	-3.45702	-2.61778	-1.7493	1.00208	0.00429849
VCE179975	2	145022061	145022145	-0.0612211	0.826317	1.71951	0.359622	1.25036	2.14815	-1.93767	-1.02414	-0.115503	-2.89725	-2.29207	-1.63943	1.00284	0.00430377
VCE347631	9	12163866	12163932	-0.268304	0.670831	1.58164	0.389331	1.30351	2.22337	-2.06544	-1.13745	-0.188383	-3.16929	-2.44822	-1.68283	1.00228	0.0043059
VCE272453	5	106521516	106521596	-0.15929	0.675846	1.47521	0.554954	1.37693	2.23632	-1.7226	-0.876956	-0.000272578	-2.84455	-2.27676	-1.64523	1.00585	0.00430998
VCE89653	13	93205659	93205846	-0.560154	0.395553	1.34604	0.524505	1.47445	2.4219	-2.31757	-1.3163	-0.320257	-3.7502	-2.80259	-1.81899	1.00709	0.00431588
VCE297855	6	100238204	100238253	-0.43221	0.491692	1.42316	0.564352	1.48836	2.41157	-2.10623	-1.14064	-0.17567	-3.45909	-2.64683	-1.76681	1.00302	0.00432133
VCE160768	2	11292634	11292706	-0.170671	0.703424	1.60717	0.466461	1.36669	2.2553	-1.88504	-0.967119	-0.0315741	-2.95533	-2.34415	-1.67798	1.00681	0.00432563
VCE230121	3	145003093	145003150	-0.0603834	0.849294	1.74845	0.420795	1.32331	2.2325	-2.01886	-1.11177	-0.171547	-3.04768	-2.46165	-1.78537	1.00963	0.00432616
VCE152429	18	65329086	65329138	-0.439742	0.514303	1.46806	0.440258	1.38364	2.32854	-2.24237	-1.24868	-0.25506	-3.53318	-2.63164	-1.73737	1.00627	0.00432855
VCE195266	2	238596502	238596561	-0.521551	0.443821	1.39736	0.475256	1.43017	2.37987	-2.31847	-1.32615	-0.321083	-3.6723	-2.75525	-1.8195	1.00317	0.00433834
VCE178653	2	142850907	142850975	-0.475345	0.495245	1.43438	0.598194	1.5533	2.50139	-2.09594	-1.10244	-0.11271	-3.52493	-2.64241	-1.81559	1.00419	0.00434142
VCE144720	18	22191411	22191606	-0.503939	0.446833	1.39857	0.487769	1.43783	2.38998	-2.31099	-1.32359	-0.32425	-3.62367	-2.78719	-1.84005	1.00148	0.00434193
VCE333335	8	41321761	41321816	-0.365866	0.570291	1.50659	0.416547	1.35763	2.28127	-2.16306	-1.19369	-0.216381	-3.37797	-2.55056	-1.70984	1.00079	0.00434916
VCE203710	21	14720627	14720696	-0.415895	0.517096	1.45436	0.567315	1.51175	2.44267	-2.0686	-1.09814	-0.116401	-3.36928	-2.64897	-1.79903	1.00229	0.00434922
VCE127907	16	69181694	69181766	-0.285991	0.605455	1.4387	0.634208	1.49795	2.41182	-1.73128	-0.862442	0.0352096	-3.01573	-2.3911	-1.70065	1.00245	0.00434994
VCE301063	6	124200844	124200915	-0.592992	0.343005	1.27522	0.612455	1.5468	2.47884	-2.04197	-1.04425	-0.0393165	-3.46911	-2.59137	-1.7119	1.00201	0.00435179
VCE332449	8	34973882	34973952	-0.229541	0.697952	1.62584	0.441842	1.3713	2.29462	-2.14872	-1.19676	-0.245294	-3.30698	-2.59057	-1.79923	1.00196	0.00435648
VCE213117	3	20558271	20558407	-0.475656	0.470215	1.41048	0.468191	1.41386	2.3535	-2.23482	-1.25781	-0.267751	-3.52413	-2.68185	-1.78839	1.00384	0.00435685
VCE221611	3	78820545	78820608	-0.781384	0.213378	1.20014	0.655531	1.64421	2.64413	-2.31473	-1.26601	-0.218352	-3.95314	-2.92277	-1.86516	1.00222	0.00436156
VCE146220	18	29381241	29381291	-0.36868	0.586995	1.52542	0.428942	1.35686	2.29387	-2.17479	-1.20589	-0.236951	-3.36351	-2.57533	-1.767	1.00056	0.00436201
VCE20201	1	148663451	148663500	-0.395499	0.551169	1.48156	0.551158	1.49322	2.4372	-2.14307	-1.15603	-0.166523	-3.50547	-2.68162	-1.73167	1.00703	0.00436242
VCE58629	11	96105473	96105574	-0.565809	0.380372	1.33781	0.556417	1.50158	2.44637	-2.15345	-1.17139	-0.180165	-3.54637	-2.70389	-1.76309	1.00665	0.00436243
VCE279079	5	153510102	153510153	0.135359	0.829343	1.57644	0.544052	1.31015	2.03938	-1.93021	-1.08597	-0.241913	-3.0896	-2.4049	-1.65381	1.00553	0.0043697
VCE355814	9	80503657	80503734	-0.731223	0.236336	1.21543	0.582977	1.55182	2.52691	-2.50603	-1.49538	-0.445547	-4.0611	-3.07563	-1.95904	1.00195	0.00437088
VCE283518	5	173862521	173862571	-0.253444	0.617385	1.49046	0.579056	1.46036	2.34271	-1.78464	-0.885533	0.026277	-2.98196	-2.36561	-1.66416	1.00268	0.00437094
VCE115790	15	87892890	87893005	-0.0167525	0.881753	1.7855	-1.95789	-1.04741	-0.101228	0.390031	1.29304	2.20415	1.6235	2.32984	3.03617	1.00667	0.00437407
VCE178026	2	138191118	138191258	-0.53219	0.426648	1.37486	0.627785	1.58609	2.53109	-2.1428	-1.17209	-0.168956	-3.60699	-2.79507	-1.81688	1.00288	0.00437433
VCE189540	2	199295780	199295835	-0.779974	0.190469	1.18913	0.629806	1.63101	2.60702	-2.47288	-1.42546	-0.358444	-4.15825	-3.0633	-1.90361	1.00124	0.00438018
VCE161870	2	19801683	19801791	-0.3314	0.590193	1.50004	0.423647	1.33543	2.25037	-2.0256	-1.08998	-0.16004	-3.14117	-2.43173	-1.71156	1.0031	0.00438115
VCE2584	1	26604265	26604470	-0.494433	0.444204	1.38005	0.586017	1.55299	2.49553	-2.27749	-1.31211	-0.304203	-3.73156	-2.91229	-1.86681	1.00088	0.004386
VCE288107	6	23498546	23498608	-0.196983	0.719065	1.62604	0.438227	1.35083	2.24278	-1.96805	-1.0449	-0.116694	-3.05357	-2.40719	-1.70985	1.00387	0.00438706
VCE150578	18	53121001	53121105	-0.071379	0.825232	1.70862	0.359932	1.24961	2.14822	-1.92632	-1.02614	-0.102887	-2.86261	-2.28633	-1.66613	1.0018	0.00438849
VCE188517	2	192024865	192024944	-0.374424	0.557873	1.50235	0.453532	1.38587	2.31369	-2.11311	-1.15284	-0.175309	-3.32275	-2.54479	-1.72914	1.00523	0.00439419
VCE300029	6	113824532	113824662	-0.516327	0.435007	1.39554	0.480361	1.43626	2.37375	-2.27097	-1.28106	-0.283061	-3.63956	-2.71629	-1.79987	1.0014	0.00439598
VCE68170	12	28439752	28439830	0.159009	1.07558	1.99344	0.493186	1.4416	2.37058	-2.12642	-1.17046	-0.208756	-3.41612	-2.63194	-1.76653	1.00809	0.00439763
VCE290805	6	45801946	45802065	-0.485504	0.451496	1.3831	0.498759	1.43421	2.37807	-2.21279	-1.24697	-0.261784	-3.53935	-2.69466	-1.79465	1.00618	0.00440077
VCE291314	6	50861559	50861650	-0.595474	0.350084	1.29076	0.545096	1.4734	2.41368	-2.23449	-1.26199	-0.274811	-3.61762	-2.78124	-1.79026	1.00237	0.00440105
VCE356335	9	82597924	82598072	-0.449352	0.500123	1.43616	0.440261	1.37409	2.32307	-2.18917	-1.23429	-0.252992	-3.43946	-2.62801	-1.73789	1.00248	0.00440212
VCE193944	2	221564671	221564754	-0.41237	0.512537	1.4544	0.509384	1.43821	2.36299	-2.11884	-1.14625	-0.185653	-3.36198	-2.61226	-1.80784	1.00956	0.00440248
VCE264706	5	58770224	58770293	0.0822886	0.787297	1.55925	0.507543	1.28843	2.00675	-1.78141	-0.960172	-0.0234399	-2.87111	-2.21848	-1.48028	1.00811	0.0044084
VCE297254	6	98274720	98275151	-0.466516	0.476898	1.44049	0.483085	1.4405	2.38174	-2.29527	-1.31343	-0.322252	-3.61032	-2.77217	-1.85178	1.00389	0.00441002
VCE265826	5	66591560	66591624	-0.249852	0.628641	1.51587	0.580987	1.48645	2.37392	-1.78364	-0.884977	0.0333329	-3.00852	-2.39035	-1.68823	1.0052	0.00441382
VCE360445	9	116789409	116789476	0.0340818	0.944386	1.83933	0.398433	1.29499	2.20966	-1.96709	-1.05195	-0.130083	-2.96898	-2.35822	-1.70321	1.00057	0.00441683
VCE249439	4	110638737	110638913	-0.271086	0.684726	1.63738	0.426025	1.38181	2.32857	-2.19547	-1.2079	-0.230136	-3.46605	-2.57528	-1.7145	1.00085	0.00442225
VCE44648	10	105605651	105605745	-0.467281	0.476098	1.41799	0.611812	1.54193	2.47682	-2.01776	-1.03553	-0.0577364	-3.41899	-2.57601	-1.72097	1.00496	0.00442896
VCE4975	1	42282171	42282261	-0.127207	0.773477	1.66788	0.502243	1.40502	2.32381	-1.9446	-1.01978	-0.0808884	-3.09906	-2.44688	-1.71786	1.00746	0.00442939
VCE232731	3	167237562	167237639	-0.72101	0.251852	1.22832	0.582799	1.56545	2.54249	-2.45115	-1.45152	-0.416754	-4.01292	-3.05591	-1.93167	1.00548	0.00443082
VCE362239	9	125459978	125460029	-0.587107	0.355443	1.29973	0.552122	1.50634	2.45556	-2.22756	-1.23094	-0.228547	-3.57018	-2.78526	-1.83274	1.00302	0.00443199
VCE43429	10	99080678	99080780	-0.15026	0.738783	1.6419	0.487636	1.40922	2.30169	-1.88655	-0.963563	-0.0395074	-3.03615	-2.38666	-1.666	1.00387	0.00443951
VCE336359	8	70360369	70360486	-0.500577	0.482794	1.34795	0.60818	1.49593	2.47493	-2.03554	-1.08488	-0.13139	-3.46303	-2.60268	-1.76235	1.00382	0.00444086
VCE299828	6	112225810	112225898	-0.288004	0.601627	1.48574	0.449237	1.35456	2.25465	-1.97362	-1.05235	-0.112491	-3.04666	-2.4218	-1.71118	1.00319	0.0044479
VCE112779	15	62252642	62252694	0.52958	1.48597	2.32882	-2.03125	-1.09893	-0.148103	0.43336	1.34415	2.27431	1.6675	2.43739	3.21771	1.00386	0.00445702
VCE12824	1	83709473	83709522	-0.615615	0.333609	1.27193	0.662848	1.60101	2.53424	-2.04208	-1.06199	-0.0738679	-3.52347	-2.67634	-1.78278	1.00074	0.00445765
VCE58112	11	91997138	91997221	-0.713631	0.277517	1.1847	0.706617	1.64141	2.62471	-1.90719	-0.903272	0.0850238	-3.43551	-2.55261	-1.7185	1.00322	0.00446302
VCE291665	6	51857255	51857317	-0.589137	0.371276	1.3122	0.548971	1.48866	2.44725	-2.22174	-1.24052	-0.257037	-3.56894	-2.77109	-1.83376	1.00118	0.00446508
VCE78356	12	116184418	116184528	-0.463453	0.46182	1.30219	0.677272	1.5293	2.45152	-1.74786	-0.861423	0.0869117	-3.07193	-2.42132	-1.68571	1.00641	0.00447145
VCE189345	2	198659308	198659449	-0.266422	0.598622	1.45295	0.570538	1.43165	2.31142	-1.79511	-0.881377	0.0365934	-3.00538	-2.33541	-1.59709	1.00465	0.00447251
VCE117128	15	96310245	96310314	-0.0989662	0.790608	1.6775	0.377111	1.28306	2.16624	-1.89969	-0.989783	-0.0807412	-2.85598	-2.28655	-1.65818	1.00876	0.00447289
VCE27895	1	215767224	215767284	-0.525771	0.449484	1.40976	0.567836	1.52124	2.47874	-2.29304	-1.28447	-0.267554	-3.75209	-2.82847	-1.81239	1.00225	0.00447345
VCE269300	5	89205320	89205375	-0.652406	0.309384	1.24862	0.639388	1.57219	2.51725	-2.21731	-1.18934	-0.171089	-3.77976	-2.72929	-1.81763	1.00265	0.00447506
VCE311117	7	15967681	15967773	0.0927688	0.764187	1.48242	0.417564	1.15676	1.85597	-2.31885	-1.42254	-0.521418	-3.4241	-2.59573	-1.68627	1.00279	0.00447803
VCE360198	9	115775963	115776020	-0.588661	0.357815	1.31131	0.562552	1.50972	2.46374	-2.20691	-1.18779	-0.205896	-3.5977	-2.71529	-1.8062	1.00312	0.00448018
VCE245935	4	79637108	79637161	-0.135659	0.613934	1.36808	0.554634	1.32828	2.10574	-2.25175	-1.36569	-0.403893	-3.53902	-2.71089	-1.76014	1.00051	0.00448134
VCE257231	4	178751705	178751772	-0.479696	0.46612	1.4155	0.51921	1.4547	2.39977	-2.1925	-1.23054	-0.244722	-3.50713	-2.70822	-1.84017	1.00305	0.00448165
VCE31485	10	1446933	1447036	-0.150388	0.784527	1.69719	-2.02749	-1.09563	-0.159316	0.423179	1.33579	2.26272	1.68823	2.4662	3.14133	1.00616	0.00448633
VCE148235	18	40104118	40104181	-0.553034	0.381305	1.28515	0.601605	1.51411	2.44449	-2.08798	-1.10066	-0.119038	-3.47115	-2.63821	-1.72516	1.00187	0.00449012
VCE297311	6	98372261	98372326	-0.891266	0.131103	1.1499	0.75246	1.75163	2.76138	-2.50364	-1.39691	-0.257098	-4.3211	-3.15068	-1.96774	1.00271	0.00449391
VCE318162	7	69005499	69005577	-0.167365	0.764378	1.69622	-2.08465	-1.11358	-0.163186	0.405704	1.32937	2.25824	1.67019	2.4404	3.22994	1.00201	0.00449668
VCE278137	5	144390052	144390145	-0.464209	0.421225	1.27316	0.656098	1.51513	2.40108	-2.18263	-1.17793	-0.206611	-3.71507	-2.68752	-1.76652	1.00329	0.00449792
VCE12094	1	81809132	81809181	-0.320648	0.606949	1.55254	0.379851	1.31807	2.24204	-2.13695	-1.16096	-0.205175	-3.32661	-2.45974	-1.66518	1.00205	0.00449827
VCE24776	1	189900352	189900438	-0.702598	0.195565	1.11891	0.741485	1.66069	2.56042	-2.08899	-1.06871	-0.0551321	-3.81621	-2.68845	-1.70152	1.00617	0.00450052
VCE251637	4	129202396	129202461	-0.190032	0.600873	1.36635	0.586768	1.36395	2.1655	-2.10203	-1.18864	-0.264198	-3.41254	-2.55828	-1.71577	1.00644	0.0045042
VCE83080	13	52788855	52788942	-0.04021	0.804116	1.66165	-1.93025	-1.0286	-0.12727	0.37651	1.24295	2.10076	1.60609	2.28965	2.90026	1.00535	0.00450432
VCE168319	2	59939404	59939492	-0.472931	0.466432	1.40037	0.525853	1.46146	2.40525	-2.27117	-1.27242	-0.27127	-3.67515	-2.75176	-1.78082	1.00187	0.00450471
VCE361103	9	119677797	119677943	-0.358465	0.539458	1.43797	0.535305	1.43163	2.33355	-1.81783	-0.904017	0.0322733	-2.98919	-2.35314	-1.63808	1.00297	0.00450711
VCE93429	14	25846315	25846432	-0.168573	0.715585	1.59911	0.465026	1.36321	2.25348	-1.81893	-0.918593	-0.0146532	-2.87951	-2.29908	-1.64465	1.00602	0.00451106
VCE313587	7	28166709	28166812	-0.371223	0.581269	1.50302	0.411459	1.33898	2.28252	-2.13481	-1.1841	-0.203786	-3.33521	-2.51796	-1.70529	1.00648	0.0045112
VCE181624	2	153317328	153317380	0.00275915	0.922779	1.82862	0.566065	1.50537	2.44587	-2.06253	-1.10546	-0.11851	-3.43971	-2.63422	-1.71655	1.00053	0.0045112
VCE247369	4	92838131	92838181	-0.593682	0.343546	1.30386	0.536282	1.49432	2.43608	-2.29464	-1.31682	-0.300375	-3.67381	-2.83851	-1.86529	1.00215	0.0045121
VCE98505	14	53621879	53621982	-0.185457	0.714795	1.62547	0.432787	1.36212	2.27503	-1.99924	-1.05883	-0.140313	-3.1048	-2.44398	-1.70627	1.00381	0.00451422
VCE275314	5	125375850	125375928	-0.258487	0.669397	1.58541	0.433451	1.3413	2.26926	-2.01914	-1.07155	-0.128956	-3.17827	-2.39849	-1.67179	1.00846	0.00452111
VCE234491	3	176628339	176628426	-0.676752	0.22088	1.09581	0.762714	1.65687	2.55712	-1.77185	-0.814985	0.171197	-3.26179	-2.50065	-1.637	1.0069	0.00452411
VCE300430	6	117169819	117169881	-0.452625	0.464555	1.38989	0.479389	1.40564	2.32068	-2.05255	-1.09262	-0.131626	-3.2872	-2.48832	-1.69709	1.00237	0.0045252
VCE354188	9	69499595	69499645	-0.153146	0.768324	1.67781	0.365704	1.29119	2.2083	-2.03613	-1.09534	-0.170694	-3.06088	-2.40724	-1.69422	1.00334	0.00452763
VCE21629	1	163883650	163883788	0.376401	1.07862	1.8172	-1.73461	-0.882452	-0.0201036	0.592432	1.37876	2.14164	1.55414	2.25645	2.935	1.00572	0.00452881
VCE360231	9	115981183	115981279	-0.110139	0.786855	1.67988	0.384287	1.28181	2.18702	-1.94307	-1.01866	-0.094176	-2.93262	-2.31721	-1.64993	1.00982	0.00452981
VCE83065	13	52736648	52736736	0.112526	0.994867	1.87129	-1.95906	-1.04386	-0.137322	0.399718	1.30224	2.20643	1.61898	2.3757	3.0395	1.00646	0.00453085
VCE300942	6	123398667	123398901	-0.483786	0.458952	1.42408	0.510661	1.45041	2.39027	-2.26415	-1.28559	-0.289783	-3.59599	-2.76587	-1.8338	1.00245	0.00453767
VCE110583	15	48389859	48389923	-0.646491	0.320596	1.29215	0.564796	1.52977	2.49359	-2.33507	-1.33155	-0.312983	-3.80954	-2.89473	-1.84648	1.00491	0.00454018
VCE336733	8	71865013	71865095	-0.347246	0.601735	1.52268	0.428536	1.34172	2.27921	-2.09366	-1.13329	-0.174794	-3.27588	-2.48909	-1.66839	1.00202	0.00454186
VCE160361	2	6734769	6734829	-0.32817	0.599409	1.52832	0.422451	1.35101	2.27024	-2.08311	-1.12923	-0.177926	-3.28334	-2.46049	-1.70035	1.00313	0.004542
VCE255759	4	162095417	162095487	-0.341175	0.483363	1.36242	0.683702	1.57459	2.43126	-1.79155	-0.847714	0.250962	-3.14135	-2.44429	-1.49661	1.00607	0.00454273
VCE236448	3	188734785	188734896	-0.599728	0.339155	1.22019	0.6092	1.50034	2.43595	-2.14187	-1.19384	-0.206099	-3.5197	-2.72952	-1.7991	1.0026	0.00454284
VCE332097	8	32925194	32925308	-0.536774	0.41487	1.37024	0.4741	1.42893	2.38149	-2.28212	-1.29918	-0.287289	-3.66831	-2.72049	-1.76401	1.0037	0.00454401
VCE179462	2	144311026	144311147	-0.493772	0.455166	1.41795	0.451256	1.39963	2.3465	-2.24532	-1.27238	-0.286086	-3.53101	-2.69991	-1.76205	1.00117	0.00454522
VCE270606	5	93429593	93429742	0.0251059	0.898378	1.79532	0.327077	1.22987	2.11783	-1.90297	-1.00226	-0.0920009	-2.80307	-2.24216	-1.6255	1.0027	0.00454861
VCE303759	6	142117492	142117587	-0.492323	0.445395	1.4057	0.539438	1.48381	2.41313	-2.2311	-1.26184	-0.259267	-3.57329	-2.77252	-1.83147	1.00741	0.00454874
VCE271026	5	94525640	94525727	-0.461506	0.483568	1.42088	0.455429	1.38978	2.33079	-2.26105	-1.28617	-0.295333	-3.52268	-2.6953	-1.78787	1.00541	0.00454994
VCE222662	3	85165789	85165842	-0.463242	0.47837	1.42072	0.435736	1.38261	2.32389	-2.22488	-1.25518	-0.261395	-3.48816	-2.64714	-1.74697	1.00066	0.00455138
VCE185915	2	175282212	175282309	-0.50328	0.495768	1.4883	0.589151	1.57165	2.53635	-2.44536	-1.43615	-0.399642	-3.99447	-3.0307	-1.95294	1.00475	0.00455534
VCE95006	14	32501942	32502000	-0.883265	0.0941854	1.07008	0.798736	1.79557	2.78271	-1.93815	-0.898084	0.172891	-3.60385	-2.72335	-1.71105	1.00625	0.00455767
VCE189542	2	199295987	199296076	-0.644574	0.329823	1.2984	0.657434	1.61951	2.5883	-2.34795	-1.28124	-0.251519	-4.07111	-2.87885	-1.79406	1.00067	0.00457226
VCE234716	3	178073948	178074080	-0.36983	0.559176	1.47336	0.503576	1.41305	2.33093	-2.0182	-1.054	-0.0745312	-3.28259	-2.46029	-1.63489	1.00273	0.00458502
VCE96639	14	36964607	36964665	-0.49401	0.455335	1.39443	0.532025	1.4812	2.43171	-2.21276	-1.22904	-0.245392	-3.59655	-2.74101	-1.79005	1.00715	0.00458895
VCE213499	3	24545906	24545976	-0.23356	0.604314	1.44977	0.494433	1.35088	2.2162	-1.93823	-1.02081	-0.11938	-3.12232	-2.37861	-1.61644	1.00184	0.00459084
VCE295837	6	91116329	91116379	-0.454936	0.485358	1.42734	0.516846	1.46675	2.41021	-2.26043	-1.29017	-0.285968	-3.62433	-2.78091	-1.81784	1.00258	0.00459374
VCE148820	18	41747828	41747901	-0.2469	0.647436	1.55404	0.410869	1.31945	2.21932	-1.98851	-1.06777	-0.124461	-3.06466	-2.40076	-1.66276	1.00056	0.00459489
VCE233863	3	172903034	172903107	-0.411656	0.515846	1.44244	0.467962	1.38691	2.31519	-2.07758	-1.12489	-0.158571	-3.33477	-2.50287	-1.67404	1.00172	0.00459915
VCE214837	3	35251268	35251393	-0.613565	0.364277	1.33039	0.543505	1.50543	2.46928	-2.33388	-1.32475	-0.303914	-3.79731	-2.83967	-1.85334	1.00322	0.00460071
VCE74661	12	86407898	86407984	-0.450235	0.510346	1.45486	0.424769	1.35464	2.305	-2.22584	-1.2222	-0.23371	-3.52564	-2.55029	-1.71814	1.0083	0.00460276
VCE244156	4	60371530	60371752	-0.0872955	0.820759	1.70859	0.387032	1.29354	2.20621	-2.01934	-1.09807	-0.172954	-3.03188	-2.41923	-1.71825	1.00675	0.00460359
VCE134443	17	29038443	29038558	0.231224	0.900361	1.6202	-1.78358	-0.978027	-0.167859	0.422597	1.15354	1.85378	1.46231	2.13991	2.75268	1.00164	0.00460394
VCE98363	14	52620067	52620128	-0.157575	0.741524	1.64878	0.446055	1.36638	2.27818	-1.9448	-1.01221	-0.0715369	-3.04504	-2.38881	-1.68169	1.00123	0.004605
VCE230338	3	147210804	147210914	-0.360735	0.597185	1.53455	0.461656	1.4062	2.35058	-2.22111	-1.24627	-0.260879	-3.48903	-2.67459	-1.77619	1.0021	0.00460791
VCE279382	5	155527117	155527211	-0.109413	0.795454	1.67768	0.34396	1.23522	2.13343	-1.9562	-1.04292	-0.114607	-2.86748	-2.29369	-1.64855	1.00039	0.00461201
VCE88632	13	81230456	81230519	-0.995235	0.0635364	1.00217	0.887162	1.84007	2.86767	-1.97215	-0.8832	0.246939	-3.818	-2.75203	-1.6294	1.00447	0.00461335
VCE16044	1	98024856	98024981	-0.305449	0.581954	1.47827	0.466214	1.3648	2.26998	-1.89453	-0.963934	-0.046773	-3.016	-2.34922	-1.63734	1.00262	0.00461837
VCE311591	7	18702577	18702633	-0.235947	0.671952	1.58462	0.334817	1.25874	2.16262	-2.03676	-1.08638	-0.161473	-3.02302	-2.35585	-1.65127	1.00701	0.00461977
VCE188880	2	195053190	195053245	-0.185365	0.704211	1.61056	0.393578	1.31975	2.21551	-1.98975	-1.06694	-0.134329	-3.04716	-2.40121	-1.65881	1.0048	0.00462392
VCE128498	16	73025441	73025589	-0.180916	0.788015	1.7486	-2.26932	-1.28509	-0.280786	0.527079	1.4858	2.44551	1.86801	2.7838	3.65138	1.00787	0.00462611
VCE300976	6	123655869	123655936	-0.283065	0.60256	1.49938	0.432223	1.33665	2.23796	-1.9029	-0.979589	-0.0485187	-2.97244	-2.32919	-1.62026	1.00604	0.00463347
VCE339853	8	93013839	93013945	-0.379253	0.545229	1.47943	0.496499	1.45132	2.38614	-2.16982	-1.20748	-0.2137	-3.49921	-2.66894	-1.74635	1.00616	0.00463418
VCE22350	1	169925780	169925888	-0.505545	0.42723	1.37214	0.465514	1.41285	2.3411	-2.24553	-1.29714	-0.306914	-3.53597	-2.72393	-1.80643	1.00058	0.00463882
VCE16085	1	98088080	98088175	-0.277591	0.658083	1.59077	0.4123	1.33854	2.2723	-2.1279	-1.16268	-0.205497	-3.29838	-2.50526	-1.69775	1.00377	0.00463932
VCE135642	17	36979852	36979945	-0.852511	0.0552409	0.98009	0.861665	1.80269	2.71418	-1.89344	-0.931457	0.0681554	-3.5931	-2.75621	-1.76469	1.00185	0.00464343
VCE263683	5	51583778	51583844	0.0169768	0.90744	1.79495	0.342752	1.24165	2.14024	-1.93091	-1.01769	-0.0966375	-2.87626	-2.2734	-1.619	1.0029	0.00464729
VCE101140	14	68763775	68763828	-0.565209	0.38073	1.34321	-2.40644	-1.41775	-0.371156	0.583161	1.53804	2.48895	1.93263	3.00796	3.82504	1.00776	0.00464902
VCE38804	10	67461115	67461172	-0.365764	0.529771	1.4259	0.545433	1.44638	2.34866	-1.85317	-0.930106	0.00223787	-3.08385	-2.38691	-1.65877	1.00534	0.00465006
VCE99740	14	60351964	60352017	-0.401296	0.51738	1.44749	0.579487	1.52205	2.44179	-1.81008	-0.851057	0.116955	-3.05746	-2.39188	-1.64141	1.00319	0.00465435
VCE165548	2	44874060	44874136	-0.488166	0.442649	1.38723	0.488868	1.43543	2.35998	-2.13015	-1.15334	-0.179926	-3.43526	-2.58479	-1.72956	1.00484	0.00465491
VCE152018	18	61393565	61393669	-0.261579	0.633603	1.48669	0.526682	1.38234	2.28588	-1.83007	-0.937673	-0.0223493	-3.04053	-2.33412	-1.59832	1.00155	0.00465528
VCE290828	6	45854426	45854519	-0.389851	0.546514	1.47996	0.402071	1.3459	2.27722	-2.16044	-1.17333	-0.200082	-3.39016	-2.49774	-1.67477	1.00449	0.0046642
VCE101076	14	68514649	68514845	-0.179516	0.722759	1.62369	0.427292	1.33859	2.24506	-2.06604	-1.12334	-0.200743	-3.15253	-2.49334	-1.76814	1.00063	0.00466556
VCE341644	8	104995104	104995192	-0.35455	0.531244	1.3809	0.497728	1.35681	2.24366	-2.23959	-1.25913	-0.286288	-3.56885	-2.62604	-1.70697	1.00129	0.00467119
VCE183421	2	162178090	162178252	-0.223658	0.656789	1.42875	0.618896	1.41866	2.3112	-1.65799	-0.808506	0.108939	-2.8962	-2.24894	-1.557	1.00371	0.00467386
VCE100114	14	61972218	61972272	-0.354126	0.579538	1.51847	0.451687	1.3849	2.30575	-2.13508	-1.16871	-0.210692	-3.36615	-2.55593	-1.73747	1.00375	0.00467462
VCE163556	2	29495899	29495949	0.0581546	0.959381	1.85902	-1.94888	-1.02845	-0.11394	0.40021	1.31657	2.21468	1.67982	2.35455	2.98365	1.00586	0.00467741
VCE342108	8	107314583	107314648	0.0391144	0.653608	1.32863	0.622649	1.33039	1.98677	-2.09302	-1.18858	-0.281329	-3.39325	-2.51667	-1.58552	1.00833	0.00468692
VCE286101	6	10031796	10031956	-0.649831	0.317735	1.30352	0.624489	1.61493	2.58381	-2.47162	-1.44448	-0.396388	-4.06211	-3.11458	-1.94835	1.00049	0.00468695
VCE296288	6	93086631	93086703	-0.484145	0.459568	1.4145	0.446612	1.39228	2.33681	-2.25083	-1.26018	-0.271027	-3.52042	-2.67769	-1.75352	1.00805	0.00468882
VCE47049	10	120557358	120557422	-0.207419	0.712115	1.63061	0.424625	1.34169	2.25084	-2.05557	-1.11139	-0.168816	-3.1449	-2.46855	-1.7262	1.00387	0.00468901
VCE19865	1	146278530	146278617	-0.567825	0.423848	1.37776	0.520538	1.47275	2.45787	-2.34345	-1.31033	-0.283346	-3.83626	-2.77451	-1.78193	1.00645	0.00468961
VCE235127	3	181287977	181288035	-0.430574	0.49773	1.4339	0.435124	1.37564	2.30293	-2.22342	-1.25043	-0.264463	-3.45668	-2.64096	-1.75172	1.00207	0.00469088
VCE69500	12	45462101	45462167	-0.440394	0.489776	1.42225	0.456262	1.39334	2.32802	-2.2192	-1.27185	-0.278603	-3.48809	-2.69477	-1.76302	1.00397	0.00469384
VCE226603	3	116702411	116702475	-0.280587	0.577528	1.48251	0.600076	1.51462	2.39014	-1.84709	-0.920227	-0.0215641	-3.1613	-2.45831	-1.66872	1.00444	0.00469404
VCE24869	1	190541432	190541481	-0.037478	0.854821	1.76088	0.358051	1.26775	2.17459	-1.95467	-1.0419	-0.118754	-2.91988	-2.3342	-1.64772	1.00549	0.0046964
VCE319852	7	84040411	84040720	-0.617605	0.378377	1.36297	0.458861	1.42882	2.40522	-2.34952	-1.32013	-0.295165	-3.84061	-2.71651	-1.73637	1.00202	0.00469987
VCE259900	5	4490308	4490367	-0.427929	0.501618	1.43912	0.447256	1.38317	2.31333	-2.21452	-1.24476	-0.271608	-3.44802	-2.65737	-1.77017	1.00698	0.00470085
VCE316134	7	49673853	49673915	-0.469224	0.505959	1.45195	-2.33332	-1.31726	-0.328956	0.523219	1.47075	2.4303	1.85934	2.7729	3.76879	1.00367	0.00470306
VCE115512	15	85047297	85047402	-0.259483	0.616774	1.50664	0.462421	1.35963	2.25083	-1.88285	-0.970964	-0.0394405	-2.97997	-2.34689	-1.63571	1.0025	0.00470322
VCE341668	8	105096383	105096459	-0.363376	0.585561	1.53661	0.429057	1.37323	2.31526	-2.20861	-1.21938	-0.245738	-3.47614	-2.57572	-1.77185	1.00628	0.00470713
VCE148110	18	39752113	39752193	-0.397799	0.553922	1.50422	0.431273	1.36692	2.3147	-2.19268	-1.22212	-0.246141	-3.45801	-2.58539	-1.74175	1.00054	0.00471503
VCE143782	18	7278816	7278903	-0.539873	0.429978	1.39232	0.518261	1.47671	2.42892	-2.31281	-1.29472	-0.279989	-3.76242	-2.76742	-1.78878	1.00575	0.00471519
VCE9861	1	69834588	69834644	-0.357109	0.585081	1.54121	0.439965	1.37843	2.31808	-2.19589	-1.21457	-0.241039	-3.44916	-2.6024	-1.7308	1.00349	0.00471846
VCE301637	6	127194186	127194269	-0.314062	0.597245	1.49952	0.550963	1.45089	2.35349	-2.00008	-1.06313	-0.126588	-3.24015	-2.54093	-1.77559	1.00736	0.00472079
VCE268273	5	83530361	83530438	-0.576475	0.369604	1.31975	0.721638	1.69994	2.66572	-2.06632	-1.0359	0.00499236	-3.67325	-2.7696	-1.72198	1.00072	0.00472769
VCE294684	6	84883652	84883722	-0.375789	0.546485	1.45828	0.433137	1.34606	2.26694	-2.10382	-1.1599	-0.19803	-3.24273	-2.53636	-1.72715	1.00362	0.00472939
VCE318487	7	70143470	70143530	-0.590287	0.396515	1.36109	0.504207	1.47212	2.44268	-2.35078	-1.31301	-0.294041	-3.91088	-2.74223	-1.77159	1.00664	0.00472958
VCE121775	16	25411714	25411772	-0.173107	0.726804	1.63651	0.411589	1.33019	2.23802	-1.97574	-1.04991	-0.119472	-3.06315	-2.39905	-1.67426	1.00519	0.00473029
VCE95075	14	32667263	32667368	-0.235756	0.706992	1.63716	0.399457	1.3344	2.25481	-2.10831	-1.14886	-0.185191	-3.27364	-2.48484	-1.68618	1.00274	0.00473363
VCE268963	5	88551650	88551899	-0.31361	0.612333	1.55644	0.38352	1.32098	2.2441	-2.11753	-1.14883	-0.204226	-3.26734	-2.46382	-1.6897	1.00476	0.00473411
VCE274129	5	118467194	118467275	-0.268794	0.647251	1.56484	0.415315	1.34378	2.25799	-1.98798	-1.05055	-0.106939	-3.09273	-2.40031	-1.66402	1.00605	0.00473621
VCE183502	2	162565054	162565109	-0.0779806	0.815241	1.71958	0.369399	1.27207	2.17174	-1.95957	-1.04289	-0.111656	-2.91866	-2.33372	-1.66536	1.00385	0.00474718
VCE25231	1	195136440	195136528	-0.355122	0.569374	1.52001	0.427093	1.36649	2.28857	-2.19301	-1.21373	-0.244597	-3.36835	-2.60697	-1.74691	1.00611	0.00474782
VCE272382	5	105930009	105930201	-0.378093	0.54161	1.47435	0.486336	1.42095	2.33101	-2.0765	-1.12149	-0.161225	-3.2938	-2.56519	-1.73559	1.00817	0.0047512
VCE320885	7	92759151	92759305	-0.789966	0.172799	1.14493	0.654989	1.61545	2.57515	-2.31441	-1.264	-0.220146	-3.9791	-2.8783	-1.80971	1.00225	0.00475382
VCE192502	2	213236409	213236504	-0.779623	0.219269	1.20265	0.651131	1.61979	2.6283	-2.36457	-1.3311	-0.294113	-3.97424	-2.97204	-1.90562	1.00214	0.00475966
VCE98971	14	55964899	55964957	-0.517227	0.433989	1.3942	0.56396	1.51826	2.47796	-2.28104	-1.28979	-0.288685	-3.69593	-2.84623	-1.85728	1.00368	0.00476053
VCE243950	4	57795916	57796162	-0.262651	0.656674	1.57745	0.450516	1.38552	2.30813	-2.11557	-1.15253	-0.193457	-3.33401	-2.54894	-1.72963	1.00584	0.00476617
VCE103167	14	82426916	82427054	-0.399217	0.545731	1.45806	0.681277	1.62865	2.5991	-2.27092	-1.24241	-0.189499	-3.92436	-2.88671	-1.79659	1.00316	0.00476839
VCE269655	5	90202111	90202216	-0.531316	0.426473	1.39403	0.50228	1.45966	2.40019	-2.27636	-1.26904	-0.269081	-3.68417	-2.71687	-1.78889	1.00124	0.00476848
VCE3224	1	31837995	31838065	-0.364074	0.558475	1.45667	0.524791	1.43165	2.34657	-1.95083	-1.00594	-0.0760982	-3.129	-2.45584	-1.72123	1.00404	0.00477143
VCE268213	5	83038835	83038927	-0.204026	0.706377	1.61484	0.404854	1.30702	2.21277	-1.96556	-1.05674	-0.131822	-2.99748	-2.37349	-1.70033	1.00134	0.00477205
VCE280936	5	164083133	164083207	-0.161713	0.737631	1.64599	0.344099	1.25935	2.16808	-1.99986	-1.08014	-0.133645	-2.9829	-2.3493	-1.67069	1.00087	0.00477223
VCE182405	2	156935857	156935940	-0.50282	0.438234	1.39219	0.451921	1.39763	2.33433	-2.24869	-1.27867	-0.290351	-3.53633	-2.68914	-1.75965	1.00364	0.0047729
VCE183576	2	163187285	163187373	-0.273469	0.654063	1.58457	0.355618	1.29161	2.20679	-2.07574	-1.12143	-0.178699	-3.17804	-2.40373	-1.68534	1.00978	0.00477549
VCE324147	7	115312263	115312434	-0.465573	0.474571	1.43299	0.445008	1.399	2.33035	-2.25164	-1.26255	-0.269742	-3.52565	-2.67906	-1.75487	1.00208	0.00477811
VCE295965	6	91485746	91485807	-0.0975589	0.732029	1.52668	0.481706	1.3135	2.17978	-2.1999	-1.29351	-0.325716	-3.43747	-2.62824	-1.73291	1.00906	0.00478046
VCE99628	14	59159325	59159434	-0.315507	0.585157	1.45805	0.488255	1.37906	2.27556	-1.84431	-0.946012	-0.00880578	-2.96881	-2.33972	-1.6225	1.00044	0.00478134
VCE342242	8	108018338	108018405	-0.514623	0.471012	1.43335	0.473834	1.44561	2.41859	-2.35009	-1.34042	-0.322677	-3.78847	-2.76728	-1.81217	1.0034	0.0047815
VCE277195	5	138921161	138921233	-0.264069	0.646364	1.5658	0.367532	1.29034	2.1976	-2.05396	-1.1217	-0.188833	-3.06386	-2.42842	-1.7299	1.00148	0.00478282
VCE10933	1	77029828	77029919	-0.533506	0.418603	1.36782	0.502976	1.46255	2.41762	-2.20998	-1.22637	-0.241668	-3.56671	-2.70231	-1.77396	1.00228	0.00478522
VCE13648	1	87862300	87862357	-0.100188	0.820928	1.7391	0.495643	1.44115	2.35995	-2.18667	-1.22647	-0.252931	-3.46387	-2.70141	-1.79701	1.00587	0.00478746
VCE219943	3	71165370	71165479	0.158571	0.955945	1.76868	-2.0122	-1.1171	-0.199718	0.536579	1.37797	2.2014	1.67621	2.50414	3.28976	1.00219	0.00478935
VCE304997	6	155458374	155458428	-0.364653	0.570859	1.50171	0.424698	1.34477	2.2767	-2.05894	-1.10831	-0.149266	-3.2131	-2.45541	-1.69071	1.00416	0.00478941
VCE222907	3	86165951	86166153	-0.0360248	0.866062	1.77628	0.355507	1.27236	2.1751	-1.98964	-1.05538	-0.114481	-2.98439	-2.33238	-1.63839	1.00389	0.00479054
VCE204103	21	16624799	16624871	0.37064	1.28548	2.20346	0.524332	1.47116	2.41048	-2.06313	-1.11505	-0.146302	-3.40322	-2.59295	-1.73099	1.00282	0.00479207
VCE268723	5	87847285	87847355	0.0759243	0.769508	1.50127	0.525382	1.28894	2.00838	-1.8939	-1.07014	-0.234713	-3.02627	-2.36792	-1.62553	1.00672	0.00479228
VCE344032	8	121285332	121285395	-0.546666	0.372502	1.30666	0.574332	1.51367	2.43064	-2.15166	-1.17823	-0.199616	-3.54623	-2.71352	-1.77357	1.00438	0.00479232
VCE108108	15	35729472	35729557	-0.301996	0.61664	1.54481	0.393542	1.31754	2.24393	-1.97547	-1.02944	-0.0955444	-3.0217	-2.37312	-1.64257	1.00381	0.00479327
VCE43896	10	101450456	101450639	-0.674367	0.374563	1.37967	0.561471	1.54673	2.57274	-2.55239	-1.46371	-0.397545	-4.22995	-2.99452	-1.85896	1.00704	0.004798
VCE29221	1	221217219	221217319	-0.218715	0.713335	1.64841	0.350952	1.28149	2.19858	-2.07678	-1.12156	-0.169447	-3.16753	-2.38772	-1.65055	1.0019	0.00479843
VCE81036	13	31772406	31772475	-0.420376	0.509189	1.44184	0.417526	1.35367	2.28534	-2.18622	-1.21519	-0.242545	-3.39659	-2.57889	-1.73038	1.00738	0.00480068
VCE324226	7	115491465	115491538	-0.225801	0.703409	1.62223	0.380668	1.29174	2.21344	-2.03384	-1.09403	-0.149824	-3.10332	-2.39268	-1.67207	1.0033	0.00480766
VCE358424	9	101999702	101999755	-0.47413	0.487295	1.42848	0.509155	1.45654	2.42515	-2.15015	-1.16416	-0.170688	-3.52792	-2.62699	-1.7451	1.005	0.00480804
VCE185329	2	172736924	172736983	-0.343583	0.558399	1.48454	0.448415	1.3789	2.29038	-2.08036	-1.13185	-0.186193	-3.26426	-2.53878	-1.70183	1.00102	0.00481
VCE324493	7	116139104	116139163	-0.226015	0.68791	1.60839	0.349902	1.2646	2.1777	-2.00228	-1.07339	-0.131148	-2.9924	-2.35342	-1.63465	1.00244	0.00481096
VCE272589	5	107129151	107129203	-0.564012	0.368337	1.29258	0.596276	1.52774	2.45199	-2.00317	-1.02535	-0.0656481	-3.41976	-2.57477	-1.6815	1.00452	0.00481169
VCE223946	3	97583177	97583226	-0.699707	0.270063	1.2473	0.567965	1.54711	2.50112	-2.38501	-1.36779	-0.32456	-3.88948	-2.94065	-1.86874	1.00039	0.00481201
VCE325684	7	127248001	127248053	0.113075	0.803177	1.4976	0.569486	1.2911	2.01345	-1.78077	-0.984521	-0.181957	-2.92612	-2.287	-1.6157	1.0025	0.00481392
VCE275806	5	128014689	128014745	-0.295311	0.628619	1.55041	0.454953	1.37358	2.2973	-1.92299	-0.983053	-0.0204661	-3.08404	-2.34308	-1.62172	1.00984	0.00481769
VCE73497	12	75910106	75910158	-0.662189	0.359453	1.33422	0.580482	1.54764	2.53703	-2.28214	-1.24403	-0.223318	-3.84483	-2.80526	-1.78463	1.00394	0.00482399
VCE165191	2	43811108	43811199	-0.471884	0.458505	1.38334	0.503094	1.44015	2.37481	-2.22892	-1.25982	-0.278144	-3.5442	-2.73922	-1.80213	1.00315	0.00482402
VCE193705	2	220767930	220767983	-0.562898	0.367946	1.32939	0.588079	1.54183	2.46434	-2.18807	-1.17415	-0.138609	-3.68488	-2.69383	-1.77242	1.00175	0.00483066
VCE310114	7	9775381	9775445	-0.0962222	0.846831	1.77197	0.538529	1.4768	2.42778	-2.13757	-1.15778	-0.18395	-3.46964	-2.64579	-1.79527	1.00102	0.00483157
VCE300208	6	114718887	114718967	-0.586806	0.361738	1.31489	0.587759	1.53198	2.48698	-2.18535	-1.19721	-0.195522	-3.60407	-2.76602	-1.80703	1.00354	0.00483313
VCE137518	17	49007554	49007606	-0.665075	0.27794	1.24549	0.535741	1.49676	2.44466	-2.35224	-1.36259	-0.354327	-3.76743	-2.89266	-1.88595	1.00196	0.00483507
VCE218592	3	65620018	65620225	-0.483871	0.486032	1.44442	0.471352	1.43624	2.40163	-2.33423	-1.32228	-0.307456	-3.75524	-2.75251	-1.78278	1.00128	0.00483604
VCE253640	4	144674830	144674917	-0.934344	-0.00623224	0.930949	0.893034	1.83576	2.76833	-1.7875	-0.809429	0.180782	-3.50927	-2.6912	-1.67813	1.00357	0.00483701
VCE288010	6	22927065	22927202	-0.406384	0.511436	1.43609	0.44988	1.36607	2.28985	-2.08338	-1.14751	-0.17083	-3.27588	-2.53626	-1.69967	1.00405	0.00484016
VCE261000	5	23389939	23389991	-0.789198	0.182919	1.15466	0.667939	1.64193	2.61822	-2.23995	-1.19183	-0.15654	-3.86201	-2.8407	-1.82202	1.00023	0.00485034
VCE76898	12	102568843	102568904	-0.575912	0.342299	1.25618	0.583422	1.48036	2.403	-2.09271	-1.15325	-0.167141	-3.47844	-2.6619	-1.73319	1.00336	0.00485166
VCE254052	4	146719768	146719909	-0.430252	0.507198	1.43708	0.422605	1.36406	2.30878	-2.21096	-1.25356	-0.273663	-3.45271	-2.64809	-1.73565	1.0007	0.00485179
VCE11569	1	80814965	80815027	-0.527464	0.407229	1.3158	0.575469	1.49685	2.42682	-2.12986	-1.16428	-0.176013	-3.53275	-2.69166	-1.74065	1.00315	0.00485222
VCE56791	11	79295774	79295831	-0.00838412	0.760552	1.5863	0.483542	1.32852	2.11337	-1.85659	-1.00478	-0.0133778	-2.94863	-2.31521	-1.57899	1.00493	0.00485369
VCE168019	2	59463758	59463818	-0.340609	0.589578	1.49959	0.494405	1.42666	2.35418	-2.06247	-1.09918	-0.146566	-3.33584	-2.52451	-1.71187	1.00418	0.00485421
VCE291943	6	55482527	55482595	-0.151352	0.733316	1.62095	0.354778	1.24814	2.13425	-1.90012	-0.992796	-0.0698056	-2.86758	-2.2514	-1.58461	1.00375	0.00485741
VCE179427	2	144230401	144230494	-0.467003	0.448863	1.35895	0.563884	1.47462	2.383	-1.98551	-1.01141	-0.0594965	-3.35472	-2.48353	-1.64005	1.00689	0.00485769
VCE183575	2	163187195	163187283	-0.355133	0.562693	1.49756	0.41172	1.33751	2.25141	-2.15818	-1.20057	-0.222434	-3.33471	-2.53345	-1.72036	1.00454	0.00485913
VCE53606	11	38838117	38838170	-0.332946	0.58984	1.51205	0.468538	1.39702	2.31748	-2.17499	-1.20758	-0.22111	-3.43297	-2.62372	-1.73196	1.00578	0.00486256
VCE238731	4	13151442	13151495	-0.489181	0.444013	1.37888	0.477418	1.41581	2.34991	-2.26152	-1.26605	-0.288771	-3.54808	-2.70859	-1.77563	1.00229	0.00486325
VCE16541	1	102115745	102115794	-0.284107	0.644368	1.56778	0.422402	1.34159	2.25834	-2.01604	-1.06982	-0.131425	-3.15012	-2.41265	-1.65849	1.00867	0.00486329
VCE82355	13	44393625	44393708	-0.613721	0.3329	1.28723	0.49958	1.45524	2.40844	-2.29601	-1.31125	-0.317185	-3.67124	-2.787	-1.81736	1.00202	0.00486395
VCE173899	2	101791219	101791310	-0.427054	0.514297	1.46748	0.473314	1.43053	2.37276	-2.28211	-1.29179	-0.291003	-3.59917	-2.74691	-1.8037	1.00272	0.00486466
VCE342774	8	114111294	114111353	-0.146672	0.752966	1.65083	0.367787	1.26745	2.18487	-2.0359	-1.09333	-0.171931	-3.04119	-2.37762	-1.67042	1.00522	0.00486713
VCE264067	5	53456663	53456712	-0.168546	0.723704	1.62636	-2.01701	-1.08565	-0.156043	0.386339	1.30256	2.20605	1.65931	2.41032	3.06192	1.00206	0.00486812
VCE223905	3	97201856	97201919	-0.341754	0.60875	1.53523	0.502513	1.45065	2.38671	-2.12387	-1.13215	-0.160641	-3.41701	-2.57784	-1.73918	1.00235	0.00486832
VCE94113	14	28789901	28790010	-0.516241	0.449027	1.39873	0.471553	1.41794	2.3741	-2.28325	-1.29731	-0.294603	-3.64298	-2.72321	-1.78532	1.00211	0.00487144
VCE68490	12	32007321	32007402	-0.0482021	0.895432	1.84419	-2.14056	-1.17182	-0.200889	0.465854	1.41407	2.34265	1.75418	2.58069	3.41778	1.00948	0.00487377
VCE342934	8	115454350	115454496	-0.257144	0.640888	1.54578	0.343079	1.25151	2.15575	-1.98253	-1.06412	-0.12739	-2.96971	-2.32954	-1.61513	1.00528	0.00487449
VCE51829	11	27603378	27603449	-0.234026	0.653063	1.54797	0.407321	1.31886	2.20443	-1.88774	-0.977128	-0.0584123	-2.93169	-2.30514	-1.61461	1.00197	0.00487639
VCE323807	7	114411733	114411852	-0.550314	0.408355	1.37147	0.482491	1.43755	2.39093	-2.2237	-1.19156	-0.181543	-3.67006	-2.59274	-1.70103	1.00097	0.00487817
VCE338015	8	78007762	78007861	-0.219367	0.693618	1.59861	0.407548	1.32364	2.2535	-2.02804	-1.09144	-0.151692	-3.14218	-2.43904	-1.65947	1.00493	0.00487936
VCE44473	10	104645777	104645896	-0.488374	0.495299	1.48539	0.465958	1.45131	2.4148	-2.35549	-1.31923	-0.28559	-3.83406	-2.73947	-1.75235	1.0015	0.00488433
VCE254296	4	148345013	148345248	-0.193647	0.691883	1.5722	0.429949	1.30888	2.19864	-1.90499	-1.00528	-0.075774	-2.93337	-2.33013	-1.66421	1.00089	0.00488568
VCE143788	18	7307383	7307432	-0.559041	0.25443	1.1549	0.780591	1.69389	2.55484	-1.58454	-0.582145	0.554552	-3.01831	-2.2932	-1.32679	1.00448	0.004887
VCE324641	7	117159043	117159167	-0.649095	0.315836	1.29038	0.565723	1.51337	2.47013	-2.30471	-1.2741	-0.258749	-3.84454	-2.78541	-1.78038	1.00234	0.00488923
VCE180768	2	147419436	147419520	-0.17574	0.759123	1.68933	0.437036	1.36773	2.30995	-2.10478	-1.13985	-0.180401	-3.33874	-2.50607	-1.68193	1.00419	0.00488995
VCE102965	14	81423533	81423582	-0.173949	0.722352	1.63856	0.41785	1.32915	2.23925	-1.95493	-1.00652	-0.0915522	-2.99339	-2.36595	-1.68396	1.00252	0.00489577
VCE223435	3	89377665	89377745	-0.152545	0.748052	1.65459	0.389768	1.3032	2.21309	-1.98146	-1.05942	-0.123057	-3.05054	-2.38127	-1.63694	1.0021	0.00489698
VCE114076	15	71187733	71187795	-0.34622	0.576463	1.51347	0.511762	1.46098	2.38469	-2.16398	-1.19264	-0.219398	-3.49325	-2.67119	-1.74445	1.00276	0.00489764
VCE99988	14	61193636	61193760	-0.37607	0.529616	1.44969	0.455426	1.37363	2.28736	-2.08193	-1.1383	-0.185468	-3.2453	-2.53456	-1.72925	1.00105	0.00489949
VCE160960	2	14068616	14068688	-0.477001	0.444092	1.37691	0.539612	1.47623	2.40023	-2.18088	-1.23084	-0.251897	-3.54137	-2.72603	-1.82576	1.00287	0.00489983
VCE171240	2	72539223	72539322	-0.00941763	0.654871	1.40154	0.459629	1.22364	1.91832	-2.31078	-1.39926	-0.436629	-3.45825	-2.62402	-1.64721	1.00268	0.00490128
VCE17182	1	107739331	107739395	-0.212293	0.681207	1.58819	0.405402	1.32094	2.22509	-1.95079	-1.01753	-0.0868558	-3.02923	-2.35749	-1.61514	1.00205	0.004903
VCE302716	6	135265368	135265428	-0.308182	0.618942	1.54806	0.358516	1.28945	2.21527	-2.08652	-1.1391	-0.178851	-3.21331	-2.41552	-1.65258	1.00452	0.0049036
VCE66744	12	19409500	19409589	-0.711452	0.268355	1.23379	0.579211	1.54492	2.51908	-2.41479	-1.39539	-0.332697	-3.96718	-2.97075	-1.83902	1.00157	0.00490368
VCE297267	6	98295357	98295470	-0.220733	0.709581	1.62843	0.358983	1.29918	2.23022	-2.0723	-1.12817	-0.171359	-3.16712	-2.42887	-1.6826	1.00998	0.00490519
VCE9339	1	64042742	64042874	-0.343982	0.596234	1.5087	0.40396	1.31883	2.25453	-2.13672	-1.1648	-0.199126	-3.31169	-2.48867	-1.67186	0.999916	0.00490539
VCE290003	6	41406686	41406770	-0.186375	0.722856	1.63967	0.376337	1.30695	2.23253	-2.06038	-1.11831	-0.166753	-3.1576	-2.42948	-1.66828	1.00712	0.00490591
VCE71305	12	58326600	58326711	-0.500182	0.424156	1.37666	0.481603	1.43812	2.36272	-2.25094	-1.28966	-0.297926	-3.54818	-2.76582	-1.81286	1.00493	0.00490634
VCE287271	6	19036013	19036081	-0.893763	0.0987551	1.08453	0.731063	1.71651	2.71323	-2.24011	-1.17553	-0.118304	-3.97467	-2.89697	-1.80679	1.00409	0.00490939
VCE279179	5	154250084	154250163	-0.595243	0.358535	1.28795	0.640104	1.5658	2.52761	-2.08873	-1.10709	-0.115523	-3.52554	-2.71996	-1.75579	1.00857	0.00491046
VCE314143	7	32025977	32026031	-0.343442	0.576792	1.47489	0.464987	1.35882	2.28003	-2.00294	-1.05525	-0.106991	-3.18423	-2.42246	-1.64604	1.00107	0.00491443
VCE181772	2	154830687	154830748	-0.147975	0.801887	1.72641	0.408982	1.328	2.24775	-2.02032	-1.08226	-0.14026	-3.10408	-2.41719	-1.70206	1.00874	0.00491481
VCE33084	10	15526931	15526989	-0.269311	0.649948	1.56984	0.436631	1.35178	2.26955	-2.08208	-1.13176	-0.195717	-3.24936	-2.49567	-1.71752	1.00425	0.00491907
VCE113294	15	66985049	66985100	-0.272798	0.622341	1.55528	0.479361	1.41133	2.29937	-1.97531	-1.01536	0.0206911	-3.11952	-2.42179	-1.61469	1.00349	0.00492062
VCE242139	4	37254198	37254268	-0.00925366	0.894442	1.79621	0.356417	1.26052	2.16147	-1.95339	-1.04564	-0.121988	-2.92589	-2.32957	-1.67424	1.00658	0.00492086
VCE52904	11	32298147	32298197	-0.637538	0.40045	1.23137	0.671143	1.52072	2.54491	-2.05487	-1.10106	-0.117898	-3.55629	-2.67373	-1.75472	1.00267	0.00492094
VCE39794	10	75062815	75062930	-0.00244257	0.677764	1.36756	0.668846	1.38712	2.0979	-1.74969	-0.939522	-0.0865115	-3.01798	-2.35347	-1.56598	1.00334	0.00492229
VCE277233	5	139050637	139050772	-0.932149	0.113199	1.14621	0.820143	1.81772	2.81529	-2.44897	-1.34023	-0.195911	-4.4542	-3.14088	-1.89947	1.0032	0.00492325
VCE236447	3	188734657	188734745	-0.611569	0.371681	1.29217	0.612659	1.52619	2.50042	-2.18646	-1.17526	-0.169271	-3.74857	-2.69369	-1.71364	1.0014	0.00492447
VCE161696	2	19194256	19194342	-0.563233	0.411295	1.3522	0.538363	1.48153	2.44191	-2.20034	-1.22286	-0.203937	-3.61272	-2.70633	-1.76986	1.00215	0.00492474
VCE270650	5	93574725	93574878	-0.299971	0.629312	1.57299	0.454409	1.37985	2.30188	-2.17138	-1.21166	-0.238561	-3.39165	-2.61933	-1.75116	1.005	0.00492985
VCE77302	12	106392819	106392879	-0.467876	0.478898	1.40377	0.469907	1.39924	2.32908	-2.15231	-1.17142	-0.190186	-3.445	-2.57221	-1.71558	1.00903	0.00492989
VCE341966	8	105771630	105771703	-0.37455	0.553554	1.4594	0.482158	1.39764	2.32647	-1.86658	-0.918667	0.020983	-2.97497	-2.34479	-1.62329	1.00048	0.00493026
VCE267043	5	74275575	74275666	-0.26719	0.661664	1.58623	0.387748	1.30667	2.23925	-2.10728	-1.1499	-0.215163	-3.204	-2.47704	-1.70302	1.00507	0.00493365
VCE349958	9	22342822	22342903	-0.512384	0.43674	1.3775	0.518984	1.46992	2.41289	-2.22435	-1.2411	-0.233143	-3.58855	-2.74644	-1.78782	1.0077	0.00493495
VCE227249	3	119296241	119296316	0.123316	1.03479	1.93472	-2.08656	-1.13831	-0.169812	0.550314	1.47495	2.41381	1.71082	2.63324	3.48442	1.00884	0.0049367
VCE252231	4	133317173	133317226	-0.554809	0.350652	1.28319	0.621193	1.5583	2.46963	-2.03316	-1.07052	-0.0856152	-3.4648	-2.65739	-1.71609	1.00232	0.0049436
VCE332451	8	34974039	34974092	-0.516848	0.442791	1.39365	0.430256	1.37723	2.33108	-2.25723	-1.28249	-0.301885	-3.57411	-2.66115	-1.7524	1.00274	0.00494363
VCE347918	9	13750219	13750296	-0.174638	0.728031	1.64056	-2.05427	-1.12292	-0.187568	0.38515	1.30654	2.20549	1.76237	2.45723	3.04072	1.00092	0.00494393
VCE86664	13	71822577	71822704	-0.265499	0.649732	1.57389	0.424652	1.35108	2.26343	-2.12096	-1.16641	-0.215933	-3.23393	-2.54524	-1.75706	1.00407	0.00494453
VCE339803	8	92831853	92831950	0.176393	1.08634	1.99185	0.482855	1.42152	2.35386	-2.05548	-1.09698	-0.126115	-3.31456	-2.5359	-1.69415	1.00688	0.00494773
VCE309717	7	7984629	7984750	-0.273479	0.646682	1.53253	0.581248	1.48872	2.39712	-1.7731	-0.841599	0.108305	-3.04266	-2.3274	-1.60318	1.00491	0.00495185
VCE294030	6	79545295	79545391	-0.451333	0.434143	1.31476	0.582775	1.46535	2.3639	-1.79258	-0.868661	0.0481876	-3.0191	-2.35539	-1.62953	1.00384	0.00495225
VCE148025	18	39558558	39558685	-0.329391	0.616583	1.55403	0.40335	1.34114	2.2835	-2.15374	-1.19307	-0.218024	-3.34958	-2.54319	-1.75072	1.00947	0.00495493
VCE355778	9	80382423	80382497	-0.513094	0.439952	1.3994	0.425224	1.37443	2.33135	-2.2857	-1.28346	-0.281392	-3.56784	-2.66869	-1.74328	1.00035	0.00495849
VCE89603	13	92775064	92775154	-0.32704	0.618948	1.56937	0.529877	1.4838	2.41103	-2.07384	-1.10666	-0.13535	-3.38114	-2.59546	-1.77625	1.00481	0.00496041
VCE338222	8	79666643	79666697	-0.371644	0.578829	1.50044	0.476715	1.39978	2.34565	-2.02918	-1.07624	-0.120431	-3.26322	-2.47404	-1.71743	1.00421	0.0049632
VCE270842	5	93942080	93942307	-0.157355	0.740265	1.6502	0.400507	1.3219	2.23038	-2.07559	-1.13881	-0.178588	-3.20315	-2.47796	-1.66053	1.00272	0.00496592
VCE50724	11	16152042	16152153	-0.388057	0.532558	1.43909	0.432599	1.35359	2.26953	-2.10559	-1.17027	-0.210095	-3.25877	-2.54577	-1.7421	1.00449	0.00496743
VCE93653	14	26561467	26561517	-0.0942941	0.798587	1.69635	0.386593	1.29217	2.19101	-1.92551	-0.997103	-0.073253	-2.95302	-2.29909	-1.60002	1.00312	0.00496778
VCE98742	14	54225498	54225672	-0.605965	0.313701	1.24096	0.612719	1.54342	2.46003	-2.16251	-1.18343	-0.180292	-3.6089	-2.77342	-1.7337	1.00531	0.00496852
VCE33429	10	19349922	19350021	-0.157379	0.749443	1.64715	0.343501	1.25021	2.15855	-1.96761	-1.05365	-0.133282	-2.93286	-2.32458	-1.63932	1.00308	0.00496893
VCE16549	1	102354624	102354690	-0.0361737	0.850738	1.74797	0.310494	1.21932	2.10756	-1.9204	-1.02074	-0.0958977	-2.82659	-2.24059	-1.60393	1.00708	0.00496993
VCE135600	17	36899736	36899819	-0.503369	0.417274	1.35355	0.505149	1.44289	2.36989	-2.18182	-1.20775	-0.218347	-3.49277	-2.67563	-1.74213	1.00017	0.00497044
VCE37053	10	52668268	52668371	-0.393607	0.527878	1.45808	0.381737	1.30814	2.2309	-2.15157	-1.18802	-0.211437	-3.33011	-2.49719	-1.66236	1.00035	0.00497105
VCE300753	6	121056285	121056340	-0.179223	0.729141	1.63031	0.368257	1.26943	2.174	-1.92852	-1.00972	-0.0908933	-2.88692	-2.29708	-1.65577	1.00178	0.00497628
VCE58002	11	90639481	90639534	-0.541056	0.396504	1.34489	0.488854	1.42811	2.36826	-2.25744	-1.2794	-0.28434	-3.58612	-2.74066	-1.76836	1.00279	0.00497884
VCE300246	6	115271004	115271098	-0.127	0.766083	1.68168	0.399154	1.32271	2.23504	-1.94665	-1.0186	-0.0893412	-3.0014	-2.35939	-1.64759	1.00511	0.00498019
VCE343402	8	116681953	116682013	-0.66159	0.305167	1.26177	0.535111	1.49711	2.45356	-2.35555	-1.34973	-0.326844	-3.80381	-2.8709	-1.83621	1.00195	0.00498352
VCE124722	16	52783686	52783929	-0.497295	0.431009	1.37295	0.459194	1.41005	2.3416	-2.24395	-1.27373	-0.28098	-3.50714	-2.71811	-1.77997	1.00439	0.00498619
VCE19845	1	146212712	146212761	-0.370918	0.570192	1.5043	0.520603	1.46478	2.40142	-2.11207	-1.1345	-0.13523	-3.4502	-2.6154	-1.69261	1.00279	0.00498885
VCE11711	1	81225515	81225590	-0.0353474	0.883177	1.8035	0.371538	1.2861	2.20657	-2.01481	-1.07076	-0.144009	-3.03987	-2.38528	-1.66129	1.00405	0.00498965
VCE56265	11	74644107	74644156	-0.255657	0.650732	1.56019	0.534064	1.44978	2.3524	-1.88047	-0.933979	-0.000472517	-3.07941	-2.39166	-1.66354	1.00309	0.0049904
VCE216803	3	55755107	55755156	-0.415461	0.48764	1.37988	0.51094	1.41856	2.33551	-1.96041	-1.02245	-0.0704344	-3.19826	-2.45532	-1.65773	1.00394	0.00499054
VCE4780	1	40763917	40764006	-0.667112	0.265951	1.19672	0.645053	1.5723	2.49515	-2.22975	-1.24082	-0.229204	-3.72513	-2.85602	-1.7995	1.00291	0.00499364
VCE341860	8	105573962	105574014	-0.585935	0.41272	1.29742	0.662744	1.5562	2.53806	-1.92672	-0.948776	0.0170892	-3.47985	-2.49089	-1.63815	1.00286	0.00499405
VCE10365	1	73702052	73702112	-0.55008	0.393655	1.35923	0.493617	1.45242	2.39058	-2.28579	-1.30667	-0.300398	-3.60971	-2.80808	-1.76721	1.00328	0.00499658
VCE113650	15	68094581	68094647	-0.404252	0.539124	1.47547	0.498245	1.4327	2.3651	-2.13038	-1.16315	-0.192828	-3.44425	-2.59749	-1.75403	1.00197	0.0049974
VCE296804	6	96179780	96179857	-0.328874	0.593807	1.52157	0.668489	1.61957	2.55189	-1.96482	-0.989904	-0.00792841	-3.37955	-2.63644	-1.79862	1.00436	0.00499758
VCE110649	15	48602887	48602966	-0.548533	0.417566	1.38611	0.473545	1.4375	2.39018	-2.29336	-1.27833	-0.27111	-3.71542	-2.71708	-1.72174	1.00499	0.00499967
VCE282958	5	169971205	169971255	-0.503653	0.453672	1.40843	0.449518	1.40835	2.35866	-2.21786	-1.25366	-0.250145	-3.5202	-2.67239	-1.74056	1.00459	0.00500198
VCE311326	7	17696259	17696345	-0.321437	0.580325	1.4601	0.613392	1.50378	2.41101	-1.8179	-0.889222	0.0599541	-3.09263	-2.42827	-1.64396	1.00178	0.00500597
VCE232703	3	167026168	167026220	-0.292248	0.608432	1.48351	0.43295	1.31074	2.2237	-1.96086	-1.05521	-0.118198	-3.06841	-2.38688	-1.64937	1.00214	0.00500604
VCE169884	2	66279918	66279996	-0.0922277	0.797567	1.69625	0.372504	1.2816	2.17971	-1.98848	-1.05977	-0.121472	-3.0034	-2.36003	-1.64428	1.005	0.00501653
VCE63740	11	131748661	131748737	-0.494323	0.436688	1.36686	0.504077	1.44208	2.37048	-2.21065	-1.24179	-0.246058	-3.5236	-2.71399	-1.77239	1.00126	0.00501807
VCE302158	6	131611500	131611764	-0.569382	0.379931	1.32256	0.469122	1.42442	2.37004	-2.30826	-1.32686	-0.339278	-3.59716	-2.7896	-1.84821	1.00564	0.00502047
VCE297055	6	97764810	97764922	-0.505599	0.420279	1.37972	0.495959	1.45463	2.38681	-2.32041	-1.34419	-0.351388	-3.5859	-2.83897	-1.94282	1.00093	0.00502063
VCE311466	7	18353080	18353132	-0.340444	0.579948	1.50865	0.378635	1.3169	2.23406	-2.04822	-1.08625	-0.134844	-3.1722	-2.39747	-1.61731	1.00125	0.00502193
VCE22217	1	167373597	167373684	-0.484686	0.426442	1.35719	0.557075	1.48429	2.40255	-2.1034	-1.15134	-0.176595	-3.45583	-2.66389	-1.76043	1.00201	0.00502288
VCE28949	1	219383540	219383596	-0.248427	0.679879	1.61313	0.387459	1.32002	2.23916	-2.08748	-1.13122	-0.186083	-3.19108	-2.47063	-1.68607	1.00597	0.00503076
VCE219426	3	70243146	70243326	-0.319182	0.597195	1.52483	0.38632	1.3231	2.24104	-2.10623	-1.16266	-0.222971	-3.2403	-2.50505	-1.68935	1.00852	0.00503284
VCE117049	15	96134009	96134192	-0.0519318	0.841892	1.7316	-1.92485	-0.997421	-0.0633314	0.347868	1.25278	2.16185	1.56209	2.2466	2.9292	1.00293	0.00503327
VCE188701	2	193589675	193589755	-0.451417	0.522341	1.47184	0.429463	1.38665	2.34864	-2.22864	-1.20818	-0.226182	-3.61912	-2.55013	-1.69093	1.00018	0.00503588
VCE279994	5	158692199	158692316	-0.556328	0.40567	1.38024	0.464036	1.43357	2.38895	-2.33885	-1.33612	-0.31911	-3.70017	-2.80053	-1.79015	1.00078	0.00503735
VCE245837	4	79289844	79289903	-0.171718	0.729943	1.6392	0.402219	1.32381	2.23553	-1.89808	-0.974598	-0.0271627	-2.9	-2.3111	-1.65101	1.00233	0.00503899
VCE358791	9	105855822	105855935	-0.590629	0.396019	1.38875	0.552692	1.53448	2.52118	-2.47546	-1.42521	-0.381669	-4.05207	-2.97577	-1.88046	1.0045	0.0050396
VCE303866	6	142865544	142865670	-0.495282	0.488232	1.46661	0.519614	1.48679	2.45439	-2.36814	-1.36681	-0.342704	-3.82193	-2.8656	-1.86429	1.00239	0.0050404
VCE218899	3	67588639	67588708	0.0554633	0.668838	1.34963	0.627597	1.33565	1.99136	-1.85261	-1.01477	-0.16021	-3.10835	-2.34585	-1.52737	1.0061	0.00504214
VCE44111	10	101969658	101969734	-0.407212	0.531593	1.46084	0.478219	1.40511	2.34274	-2.17261	-1.17851	-0.217706	-3.46358	-2.57339	-1.75277	1.005	0.00504257
VCE218490	3	64824706	64824829	-0.486642	0.419419	1.31782	0.563928	1.45433	2.35418	-1.88998	-0.956376	-0.0124474	-3.17317	-2.43046	-1.62992	1.00433	0.00504329
VCE178689	2	143107887	143107941	-0.0352756	0.864026	1.77004	0.463233	1.3834	2.29423	-1.92392	-0.990328	-0.0464264	-3.07781	-2.38114	-1.65256	1.0019	0.00504969
VCE112765	15	61817435	61817491	-0.134076	0.766699	1.66203	0.397141	1.31587	2.2267	-2.05845	-1.12276	-0.177307	-3.14104	-2.46435	-1.67336	1.00638	0.00505066
VCE350647	9	25349979	25350060	-0.355627	0.588941	1.52947	0.394947	1.34514	2.29108	-2.08357	-1.12315	-0.148884	-3.27384	-2.46895	-1.64686	1.00041	0.00505397
VCE256233	4	168631007	168631066	-0.14302	0.792146	1.70577	0.363848	1.28756	2.20737	-2.03876	-1.08772	-0.145473	-3.11888	-2.37564	-1.62291	1.00078	0.00505458
VCE242006	4	35817388	35817481	-0.30105	0.634243	1.54999	0.46178	1.3853	2.31168	-2.03881	-1.09078	-0.143809	-3.24045	-2.48519	-1.68926	1.00547	0.00506199
VCE166857	2	55435216	55435363	-0.0817244	0.862142	1.78045	-2.02642	-1.05726	-0.120887	0.377698	1.29495	2.22747	1.62832	2.35141	3.1156	1.00445	0.00507028
VCE192962	2	216839616	216839679	0.277412	1.24595	2.17537	-2.11563	-1.1639	-0.169486	0.566579	1.50559	2.46643	1.73439	2.69035	3.53601	1.00768	0.00507144
VCE110378	15	47508096	47508171	-0.405301	0.511244	1.4388	0.435661	1.3638	2.28613	-2.18159	-1.21503	-0.24886	-3.39644	-2.60446	-1.71312	1.00193	0.00507471
VCE265531	5	64836607	64836762	-0.655351	0.353792	1.34486	0.538666	1.5155	2.50797	-2.40932	-1.36408	-0.30441	-4.01697	-2.86452	-1.78269	1.00766	0.00507505
VCE39883	10	75491285	75491342	-0.296306	0.621032	1.53523	0.371733	1.29535	2.2199	-2.05092	-1.11664	-0.165775	-3.16271	-2.41848	-1.64184	1.00247	0.00507547
VCE141177	17	72366687	72366736	-0.123142	0.799142	1.73561	-2.05534	-1.08338	-0.14286	0.421695	1.35541	2.27513	1.65296	2.43179	3.26726	1.00486	0.00507737
VCE68114	12	28132142	28132210	0.0222915	0.70357	1.43389	0.552593	1.3134	2.03685	-1.82195	-0.969928	-0.101561	-3.0096	-2.28368	-1.5163	1.00486	0.00507925
VCE346191	9	2241787	2241857	0.440934	1.35427	2.27435	-2.18179	-1.20654	-0.225183	0.565315	1.53314	2.48776	1.77863	2.76242	3.65345	1.0068	0.00507975
VCE164217	2	35638934	35639037	-0.422759	0.502304	1.43118	0.490186	1.43827	2.36815	-2.16216	-1.18439	-0.200695	-3.50588	-2.63112	-1.68453	1.00346	0.00508035
VCE187186	2	180143836	180143885	-0.599192	0.361124	1.35482	0.614468	1.59936	2.5439	-2.30864	-1.29584	-0.262925	-3.83027	-2.92158	-1.86137	1.00431	0.00508053
VCE75821	12	96356974	96357110	-0.540634	0.39572	1.32684	0.50473	1.44386	2.38322	-2.184	-1.21031	-0.245739	-3.49813	-2.68187	-1.76542	1.0014	0.00508259
VCE74676	12	86649970	86650088	-0.281583	0.638687	1.56741	0.423966	1.35055	2.27146	-2.13027	-1.18542	-0.237462	-3.31509	-2.54783	-1.75761	1.00266	0.00508318
VCE221019	3	76679816	76680021	-0.48364	0.450921	1.39663	0.482439	1.43174	2.38121	-2.30151	-1.32414	-0.324118	-3.59556	-2.8127	-1.79765	1.00376	0.00508699
VCE77313	12	106455383	106455555	-0.64208	0.338726	1.31733	0.512633	1.48576	2.45095	-2.38986	-1.36671	-0.333417	-3.87545	-2.86864	-1.80885	1.00107	0.00508756
VCE10080	1	71881907	71881991	-0.30131	0.634844	1.55879	0.361962	1.29504	2.23155	-2.09586	-1.14196	-0.167092	-3.2149	-2.43258	-1.63597	1.00157	0.00509049
VCE359672	9	110520204	110520271	-0.733016	0.230667	1.16092	0.786948	1.74341	2.70669	-1.81955	-0.797015	0.201254	-3.51253	-2.52941	-1.64817	1.00932	0.00509415
VCE16573	1	103013302	103013367	-0.548476	0.380068	1.23149	0.619485	1.49339	2.42338	-2.06198	-1.11741	-0.119982	-3.48419	-2.64587	-1.68231	1.00752	0.00509807
VCE218286	3	62659122	62659177	-0.270349	0.593832	1.50484	0.531126	1.4426	2.31405	-1.89981	-0.924069	0.222142	-3.10352	-2.3562	-1.44744	1.00208	0.00509815
VCE348791	9	16541322	16541398	-0.523913	0.412123	1.35516	0.478798	1.41226	2.35438	-2.15784	-1.18586	-0.201616	-3.4834	-2.61866	-1.69316	1.0057	0.00509918
VCE72289	12	65943645	65943738	-0.0947205	0.801818	1.70473	0.316169	1.22967	2.13916	-1.95813	-1.02889	-0.110181	-2.86895	-2.27766	-1.62491	1.00232	0.0051006
VCE136362	17	42241946	42242023	-0.257359	0.638914	1.53816	0.523564	1.42504	2.32168	-1.81623	-0.893221	0.0373093	-2.95772	-2.33661	-1.62247	1.00314	0.00510918
VCE258772	4	189024335	189024435	-0.466344	0.491208	1.47029	0.521234	1.48783	2.44038	-2.07692	-1.11166	-0.131746	-3.44216	-2.61652	-1.7078	1.00144	0.00510931
VCE355326	9	78930308	78930359	-0.497466	0.4377	1.37255	0.608782	1.55189	2.48916	-1.89572	-0.916237	0.0774761	-3.24426	-2.46191	-1.65261	1.00412	0.00511129
VCE28684	1	218217086	218217149	-0.262707	0.664077	1.59506	0.365358	1.30138	2.22359	-2.10588	-1.14692	-0.182564	-3.20359	-2.4628	-1.67059	1.00019	0.00511459
VCE152439	18	65438529	65438590	-0.130228	0.749003	1.64002	0.508532	1.41567	2.3011	-1.89672	-0.971548	-0.0470972	-3.01707	-2.41105	-1.70212	1.00701	0.00511616
VCE267925	5	81756076	81756128	-0.260409	0.627873	1.49098	0.524596	1.39764	2.3023	-1.83457	-0.933437	0.0050426	-3.00003	-2.36427	-1.62235	1.00361	0.00511792
VCE264188	5	53941006	53941055	-0.196536	0.717712	1.62626	0.353656	1.26655	2.18421	-2.02225	-1.08086	-0.147119	-3.05846	-2.35468	-1.63386	1.00333	0.00511859
VCE13404	1	87470037	87470104	0.484436	1.08183	1.7298	0.496693	1.25231	1.93736	-2.33167	-1.47423	-0.527216	-3.55267	-2.72168	-1.74325	1.00986	0.00512195
VCE268363	5	84564509	84564598	-0.0988111	0.829622	1.74309	0.414988	1.32771	2.24361	-2.0006	-1.06754	-0.119749	-3.11884	-2.40288	-1.64903	1.00591	0.00512264
VCE301311	6	126077246	126077322	-0.27127	0.633736	1.53973	0.513083	1.41351	2.31338	-1.94238	-0.994551	-0.055389	-3.16024	-2.42466	-1.64717	1.00734	0.00512451
VCE8470	1	60971130	60971181	-0.532065	0.39328	1.33733	0.505471	1.45477	2.38735	-2.23638	-1.2585	-0.253817	-3.55765	-2.75349	-1.76869	1.00577	0.00513145
VCE94300	14	29236957	29237102	-0.502228	0.422318	1.35463	0.481869	1.40971	2.33798	-2.21916	-1.25778	-0.254181	-3.52291	-2.68609	-1.74573	1.0028	0.00513179
VCE133186	17	14696572	14696661	-0.376356	0.542635	1.46902	0.492306	1.41834	2.35737	-2.07485	-1.11086	-0.135675	-3.31913	-2.53365	-1.72229	1.00159	0.00513243
VCE66513	12	17518776	17518853	-0.516437	0.439108	1.37124	0.549168	1.48786	2.43531	-2.12209	-1.13108	-0.121084	-3.50367	-2.62945	-1.71746	1.00061	0.00513427
VCE341933	8	105730791	105731142	-0.571789	0.369206	1.32842	0.483874	1.44423	2.38388	-2.31574	-1.34836	-0.348477	-3.62328	-2.82715	-1.87605	1.00284	0.00513493
VCE244056	4	58957875	58957949	-0.375334	0.532454	1.48436	0.528383	1.4797	2.39414	-2.08647	-1.10254	-0.0860366	-3.39463	-2.57634	-1.72334	1.0032	0.00513597
VCE269646	5	90191014	90191076	-0.639136	0.297649	1.24257	0.582024	1.53163	2.46243	-2.25419	-1.2591	-0.246633	-3.68955	-2.82542	-1.82276	1.00073	0.00513634
VCE290699	6	45480501	45480574	-0.401713	0.531743	1.44551	0.375218	1.30758	2.24499	-2.14723	-1.18287	-0.224044	-3.33749	-2.50202	-1.65417	1.00632	0.0051371
VCE290741	6	45565029	45565094	-0.438816	0.510156	1.47785	0.395375	1.34457	2.30054	-2.17143	-1.20432	-0.217643	-3.41615	-2.54638	-1.6853	1.00274	0.00513977
VCE56985	11	80472328	80472394	-0.148828	0.757009	1.65778	-2.00381	-1.07737	-0.144973	0.352369	1.25804	2.16347	1.63657	2.35128	2.99523	1.00755	0.00514284
VCE342095	8	107223485	107223640	-0.566784	0.376549	1.32623	0.46131	1.41449	2.35701	-2.27925	-1.29992	-0.310345	-3.55877	-2.75891	-1.7861	1.00043	0.00514367
VCE300162	6	114419726	114419814	-0.539857	0.42044	1.37607	0.474896	1.43435	2.38467	-2.28818	-1.28696	-0.29125	-3.61144	-2.75647	-1.77118	1.00446	0.00514423
VCE84313	13	59062978	59063062	-0.356877	0.579752	1.51016	0.426867	1.35478	2.28627	-2.06492	-1.1101	-0.138074	-3.2597	-2.46878	-1.68112	1.0007	0.00514552
VCE9333	1	64014560	64014615	-0.279369	0.539259	1.32207	0.546725	1.35384	2.19467	-2.12872	-1.19835	-0.23452	-3.41799	-2.55032	-1.69001	1.00598	0.0051457
VCE355813	9	80503459	80503522	-0.372515	0.534833	1.40527	0.548372	1.42016	2.33063	-1.77517	-0.872679	0.073236	-2.94612	-2.31812	-1.60978	1.00742	0.00514692
VCE226902	3	117735370	117735451	-0.241161	0.667861	1.57118	0.35986	1.27735	2.18103	-1.97387	-1.04916	-0.111223	-3.01347	-2.33913	-1.60008	1.00643	0.00514792
VCE335735	8	65308883	65309035	-0.835326	0.178907	1.1476	0.764318	1.7467	2.77052	-2.35226	-1.30792	-0.21846	-4.12715	-3.1083	-1.89657	1.00469	0.00515196
VCE8634	1	61220333	61220800	-0.766425	0.222247	1.23465	0.605772	1.6205	2.61773	-2.6239	-1.56685	-0.479588	-4.30869	-3.24477	-1.94402	1.00074	0.00515269
VCE268314	5	83894457	83894518	-0.406211	0.527937	1.45589	0.425615	1.36223	2.29439	-2.18638	-1.22949	-0.249916	-3.39281	-2.60642	-1.74623	1.00494	0.00515302
VCE214143	3	29169235	29169293	-0.044251	0.886955	1.81571	0.512692	1.44926	2.38521	-1.99276	-1.03317	-0.0834787	-3.25057	-2.49379	-1.70898	1.00338	0.00515328
VCE346771	9	6999958	7000041	-0.186936	0.744352	1.65829	0.378103	1.28364	2.19585	-2.01945	-1.08488	-0.137278	-3.09223	-2.36759	-1.6377	1.00308	0.00515436
VCE349199	9	17859702	17859790	-0.289727	0.651796	1.60982	0.54658	1.5017	2.43877	-2.12672	-1.14986	-0.143924	-3.48708	-2.68694	-1.73587	1.00613	0.00515818
VCE116799	15	95615095	95615187	0.103861	1.0052	1.89249	0.344878	1.24922	2.17042	-1.9174	-0.993276	-0.0763755	-2.89264	-2.25707	-1.59134	1.00335	0.00516004
VCE188838	2	194773691	194773741	-0.333417	0.581554	1.49978	0.494683	1.41021	2.33149	-1.95117	-1.00012	-0.0358292	-3.1414	-2.41794	-1.64653	1.0037	0.00516898
VCE344006	8	121163295	121163353	-0.287319	0.591251	1.4967	0.477602	1.38305	2.27103	-1.91349	-0.981883	-0.0250455	-3.0281	-2.38566	-1.63531	1.00434	0.00516938
VCE258750	4	188783758	188783807	-0.124989	0.736952	1.57707	0.558861	1.41744	2.28831	-1.71872	-0.836065	0.0636274	-2.89793	-2.28193	-1.57292	1.00173	0.00516994
VCE297508	6	98793528	98793593	-0.0787461	0.861692	1.81189	0.504095	1.45168	2.39865	-2.09396	-1.10243	-0.115272	-3.41945	-2.57797	-1.66251	1.00387	0.00517045
VCE298330	6	103286682	103286743	-0.467089	0.512057	1.45712	0.569577	1.51064	2.46286	-2.10734	-1.12854	-0.138689	-3.48495	-2.66605	-1.77624	1.00816	0.00517276
VCE143461	18	1670739	1670789	-0.240068	0.686617	1.62827	0.395529	1.32558	2.24807	-2.09529	-1.13786	-0.193004	-3.22175	-2.45641	-1.71654	1.00134	0.00517333
VCE187561	2	181927186	181927280	-0.262632	0.685375	1.63385	0.426	1.3719	2.31693	-2.15554	-1.19173	-0.213665	-3.37441	-2.5704	-1.74717	1.0043	0.00517363
VCE344079	8	121738773	121738827	-0.550526	0.395824	1.35393	0.538105	1.48527	2.41868	-2.2066	-1.18555	-0.193421	-3.66502	-2.65914	-1.7065	1.00113	0.00517419
VCE342362	8	108584984	108585091	-0.41987	0.521767	1.45626	0.422218	1.35927	2.28509	-2.17456	-1.20622	-0.239059	-3.43578	-2.54976	-1.71551	1.00414	0.00517671
VCE213216	3	21540008	21540072	-0.273833	0.63989	1.5828	0.439442	1.37214	2.29791	-2.12442	-1.16433	-0.196714	-3.34098	-2.54884	-1.70552	1.00372	0.00518019
VCE76892	12	102556604	102556735	-0.603037	0.384263	1.35778	0.462111	1.4358	2.41885	-2.36465	-1.34363	-0.308417	-3.84084	-2.76569	-1.743	1.00096	0.00518201
VCE86481	13	71510260	71510375	-0.192959	0.684632	1.55198	0.466808	1.37184	2.26657	-1.79991	-0.911859	0.0213656	-2.88081	-2.29129	-1.61699	1.00411	0.00518364
VCE273575	5	112060214	112060362	-0.183241	0.609673	1.41455	0.750801	1.58181	2.40996	-1.73238	-0.842788	0.0743243	-3.18158	-2.46988	-1.55982	1.00266	0.0051839
VCE361503	9	121865842	121865972	0.087643	0.990198	1.89214	0.382401	1.30514	2.21837	-1.9852	-1.06225	-0.132491	-3.02528	-2.39083	-1.6564	1.00442	0.00518556
VCE320414	7	89493352	89493461	-0.131867	0.798663	1.74236	0.373856	1.30674	2.2218	-1.98523	-1.03519	-0.0889682	-3.07513	-2.33973	-1.5772	1.00596	0.00518707
VCE8213	1	59967194	59967356	-0.570944	0.379842	1.32526	0.462152	1.40828	2.35703	-2.23876	-1.25823	-0.249864	-3.52597	-2.7046	-1.72711	1.00158	0.00519135
VCE288045	6	23145488	23145574	-0.471916	0.478876	1.44686	0.477988	1.44311	2.38853	-2.32349	-1.31006	-0.314825	-3.67239	-2.75224	-1.86131	1.0018	0.00519218
VCE127002	16	63293069	63293133	-0.461946	0.470392	1.41513	0.493294	1.4437	2.38072	-2.17907	-1.20393	-0.234732	-3.52206	-2.67489	-1.72708	1.00314	0.00519711
VCE241681	4	32561926	32561980	-0.616724	0.376789	1.36797	0.539609	1.52037	2.49122	-2.43298	-1.39887	-0.353578	-4.00127	-2.92429	-1.84167	1.00403	0.00519783
VCE128186	16	72168455	72168552	-0.225927	0.673792	1.58792	0.591227	1.51783	2.41448	-1.7871	-0.861252	0.0668752	-3.04736	-2.38811	-1.65951	1.00235	0.00519814
VCE349978	9	22429245	22429488	-0.367301	0.573831	1.53305	0.412239	1.37094	2.31558	-2.22272	-1.22482	-0.234799	-3.47228	-2.59698	-1.68298	1.00587	0.00520706
VCE286580	6	14489588	14489650	-0.368198	0.608698	1.60384	0.595593	1.55558	2.50229	-2.15298	-1.17557	-0.180119	-3.58208	-2.76668	-1.81782	1.00413	0.00520746
VCE149360	18	44839009	44839078	-0.512487	0.436626	1.41011	0.531573	1.49404	2.44688	-2.33133	-1.34135	-0.329344	-3.74214	-2.87271	-1.84677	1.00655	0.00520782
VCE285526	6	7138138	7138210	-0.669607	0.259459	1.19139	0.698727	1.64463	2.5805	-1.81376	-0.82572	0.155875	-3.29754	-2.47954	-1.65176	1.00427	0.00520786
VCE241248	4	29176450	29176591	-0.179433	0.753554	1.64523	0.380254	1.28534	2.20269	-2.02829	-1.09359	-0.152662	-3.09241	-2.38081	-1.65536	1.00241	0.00521002
VCE16045	1	98027615	98027664	-0.217804	0.691378	1.59947	0.326254	1.24323	2.15275	-1.98886	-1.05064	-0.125805	-2.97328	-2.3109	-1.58692	1.00038	0.00521072
VCE151644	18	57561610	57561699	0.476634	1.38511	2.29761	-1.95248	-1.01269	-0.0719168	0.473161	1.40911	2.3472	1.63848	2.44008	3.19657	1.00762	0.00521595
VCE341684	8	105118172	105118361	-0.782175	0.200161	1.19048	0.5473	1.52852	2.51343	-2.52493	-1.48555	-0.414082	-4.0705	-3.04752	-1.88816	1.00143	0.00521596
VCE220991	3	76547836	76547904	-0.500966	0.457201	1.43052	0.441322	1.41001	2.36405	-2.29928	-1.29396	-0.296931	-3.61526	-2.71375	-1.77055	1.0083	0.00521605
VCE108351	15	36248704	36248869	-0.21089	0.694367	1.61928	0.354142	1.27133	2.17621	-1.96277	-1.04318	-0.103507	-2.96175	-2.33227	-1.62685	1.00193	0.00521906
VCE9347	1	64073652	64073724	-0.283781	0.52839	1.34981	0.505516	1.33634	2.15296	-2.13228	-1.19669	-0.254162	-3.41173	-2.52745	-1.64347	1.00464	0.0052232
VCE8478	1	61005085	61005223	-0.312067	0.598129	1.51733	0.419578	1.34252	2.26636	-2.03807	-1.09445	-0.137153	-3.24515	-2.43768	-1.62725	1.00412	0.00523219
VCE270213	5	92697162	92697229	-0.613547	0.334124	1.30734	0.504305	1.47285	2.41215	-2.36371	-1.3744	-0.382961	-3.75649	-2.87489	-1.86576	1.0023	0.0052322
VCE91753	13	107043435	107043494	-0.235605	0.666516	1.57393	0.373739	1.28774	2.20271	-1.99298	-1.06646	-0.126524	-3.01305	-2.37547	-1.64838	1.00171	0.0052352
VCE296735	6	95267660	95267711	-0.0295044	0.873183	1.75887	0.355098	1.25092	2.16179	-1.88861	-0.977931	-0.0609537	-2.81885	-2.24673	-1.61331	1.00228	0.005238
VCE267256	5	76527079	76527218	-0.127786	0.80286	1.74525	0.476496	1.44873	2.40401	-2.21944	-1.2303	-0.23571	-3.58483	-2.68764	-1.75118	1.00745	0.00523982
VCE314223	7	33198927	33198988	-0.430934	0.510451	1.45059	0.560298	1.51459	2.46604	-2.27043	-1.27168	-0.25737	-3.69581	-2.82265	-1.81715	1.00342	0.00524337
VCE340820	8	98538144	98538222	-0.519105	0.414671	1.37176	0.473506	1.42154	2.35675	-2.29522	-1.31669	-0.333548	-3.58429	-2.77695	-1.81713	1.00497	0.00524404
VCE195234	2	237046363	237046412	-0.182292	0.692881	1.60237	0.4599	1.3756	2.26205	-1.87544	-0.952182	0.038267	-2.95403	-2.33245	-1.61085	1.00473	0.00524546
VCE360279	9	116157087	116157201	-0.395448	0.511402	1.40099	0.522611	1.41748	2.31724	-1.99577	-1.05024	-0.0896037	-3.30232	-2.44834	-1.66504	1.00269	0.00525719
VCE179324	2	144036089	144036304	-0.308536	0.612525	1.53408	0.355337	1.28077	2.21353	-2.12168	-1.1546	-0.194733	-3.231	-2.42863	-1.6555	1.00273	0.00525733
VCE250804	4	123444363	123444417	-0.61609	0.36227	1.33358	0.657198	1.63566	2.61929	-2.39348	-1.33733	-0.27918	-4.06795	-2.9874	-1.90628	1.00772	0.00525875
VCE289160	6	34980430	34980486	-0.322148	0.623158	1.5421	0.390518	1.30822	2.24677	-2.10162	-1.12823	-0.177327	-3.24571	-2.43684	-1.64971	1.00326	0.0052694
VCE28781	1	218640312	218640368	-0.366146	0.54205	1.42697	0.525604	1.41966	2.33863	-1.97552	-1.05264	-0.0896805	-3.27107	-2.47596	-1.66901	1.00385	0.00527029
VCE178021	2	138174569	138174681	-0.264937	0.649723	1.55198	0.38237	1.29786	2.21883	-2.04262	-1.10499	-0.161479	-3.12815	-2.42056	-1.66373	1.00154	0.00527134
VCE147711	18	38698501	38698570	-0.522811	0.443117	1.42032	0.491895	1.45369	2.40917	-2.30257	-1.2888	-0.265596	-3.72495	-2.733	-1.76903	1.00373	0.0052742
VCE187248	2	180514435	180514499	-0.224785	0.663148	1.56036	0.402534	1.30908	2.198	-1.91571	-0.994358	-0.0881219	-2.94048	-2.32895	-1.61424	1.0012	0.0052746
VCE251708	4	129369232	129369306	-0.132543	0.775379	1.67498	-1.98451	-1.05736	-0.134999	0.351979	1.26233	2.16565	1.65219	2.34713	2.94579	1.00607	0.00527893
VCE38570	10	64788384	64788445	-0.526439	0.423831	1.36701	0.55832	1.51186	2.45025	-2.10568	-1.13463	-0.158702	-3.49749	-2.69244	-1.72646	1.00672	0.00528193
VCE269060	5	88758592	88758674	-0.0862105	0.705329	1.47832	0.492835	1.28699	2.09894	-1.83765	-0.986955	-0.122006	-2.94562	-2.29076	-1.58666	1.00606	0.00528924
VCE279138	5	153953416	153953493	-0.265563	0.666391	1.61189	0.461223	1.39729	2.33706	-2.0403	-1.07269	-0.114982	-3.26926	-2.47283	-1.69226	1.00143	0.00528996
VCE8679	1	61271266	61271318	-0.60005	0.361162	1.31497	0.529657	1.49695	2.46712	-2.17037	-1.15959	-0.157382	-3.61545	-2.65422	-1.72733	1.00534	0.00529323
VCE137163	17	48151858	48151927	-0.490517	0.483499	1.44706	0.450133	1.40123	2.36345	-2.2709	-1.28743	-0.280149	-3.58483	-2.6965	-1.7885	1.00271	0.00529336
VCE295465	6	90160017	90160105	-0.49907	0.386032	1.33696	0.600139	1.53031	2.41872	-2.03238	-1.07176	-0.120513	-3.47662	-2.61681	-1.67822	1.00582	0.00529385
VCE265726	5	65577137	65577308	-0.575787	0.344853	1.2738	0.577865	1.50033	2.4175	-2.05381	-1.07721	-0.124767	-3.42067	-2.60938	-1.71012	1.00101	0.00529691
VCE98867	14	54927690	54927837	-0.502759	0.42817	1.35548	0.552353	1.48872	2.41841	-1.86245	-0.911884	0.0617081	-3.0955	-2.4134	-1.64336	1.00618	0.00529762
VCE295679	6	90796947	90797126	-0.685967	0.323635	1.32994	0.535952	1.54744	2.55209	-2.52817	-1.46384	-0.387107	-4.2111	-2.99517	-1.82963	1.0039	0.00529854
VCE300374	6	116902758	116902866	-0.346612	0.554841	1.4624	0.447785	1.36262	2.26566	-1.89459	-0.958976	-0.0132677	-3.00875	-2.33438	-1.60274	1.00091	0.00530046
VCE248927	4	107167464	107167519	0.032373	0.950729	1.87216	-2.09771	-1.15666	-0.190003	0.456001	1.39464	2.33021	1.73331	2.58393	3.31806	1.00744	0.00530123
VCE10112	1	72006103	72006283	-0.373786	0.592469	1.54291	0.433239	1.37676	2.33237	-2.20749	-1.21937	-0.245001	-3.51906	-2.59414	-1.71371	1.00462	0.00530219
VCE98515	14	53629160	53629309	-0.53709	0.433567	1.39513	0.515904	1.47708	2.44331	-2.3465	-1.37126	-0.349239	-3.80019	-2.87554	-1.82219	1.00366	0.00530429
VCE110631	15	48548872	48548940	-0.47771	0.434885	1.3187	0.615302	1.50564	2.42927	-1.87325	-0.935947	0.0152199	-3.23619	-2.45366	-1.6477	1.00646	0.00530555
VCE331057	8	23881264	23881316	-0.504538	0.451676	1.39322	0.507841	1.44581	2.39494	-2.22491	-1.23873	-0.249383	-3.5814	-2.71985	-1.71306	1.00627	0.00530663
VCE98695	14	54169467	54169639	-0.533885	0.406118	1.36621	0.58813	1.57017	2.52236	-2.32161	-1.33172	-0.303433	-3.79544	-2.95556	-1.86447	1.00603	0.00530672
VCE182052	2	156017041	156017091	-0.395414	0.564081	1.50434	0.450578	1.38551	2.32049	-2.22199	-1.23387	-0.2457	-3.50277	-2.61878	-1.73686	1.00707	0.00530846
VCE288027	6	23004052	23004127	-0.374203	0.56676	1.48166	0.422615	1.33852	2.27859	-2.10534	-1.13835	-0.171515	-3.30077	-2.48672	-1.66191	1.0036	0.00530924
VCE215241	3	40615931	40615986	-0.937561	0.00850608	0.994685	0.763482	1.73677	2.69159	-2.01642	-0.995031	0.0298389	-3.718	-2.75269	-1.69177	1.00167	0.00531049
VCE319588	7	80895237	80895427	-0.312865	0.605554	1.52754	0.360335	1.28972	2.22016	-2.0644	-1.12222	-0.172711	-3.15327	-2.42768	-1.65167	1.0014	0.00531881
VCE281684	5	166615822	166615878	-0.0605357	0.831941	1.73553	0.364809	1.27015	2.17993	-1.91195	-0.996431	-0.0790234	-2.88275	-2.28966	-1.63103	1.0088	0.00531894
VCE289377	6	37144453	37144588	-0.403298	0.529305	1.47971	0.398547	1.34632	2.28147	-2.14455	-1.19295	-0.201869	-3.39699	-2.52941	-1.66872	1.00082	0.00531974
VCE184347	2	165565549	165565698	0.093046	0.713722	1.40749	0.56969	1.28099	1.94995	-1.87849	-1.053	-0.212745	-3.0454	-2.34664	-1.5556	1.0051	0.00532326
VCE279195	5	154339378	154339447	-0.4499	0.491699	1.42983	0.477744	1.41861	2.36429	-2.13972	-1.1763	-0.190955	-3.40414	-2.62603	-1.73153	1.00216	0.00532489
VCE28752	1	218499415	218499503	-0.67595	0.284738	1.27145	0.4829	1.46866	2.42646	-2.39331	-1.38134	-0.353525	-3.80117	-2.87915	-1.83164	1.00975	0.00532777
VCE94210	14	29058199	29058288	-0.389214	0.541566	1.48678	0.398461	1.34806	2.2798	-2.1587	-1.19727	-0.23632	-3.37839	-2.54792	-1.70861	1.00771	0.00532952
VCE67710	12	24538058	24538113	-0.723035	0.255147	1.23949	0.557552	1.54564	2.52024	-2.4243	-1.40411	-0.351952	-4.02574	-2.95924	-1.83097	1.0052	0.00533021
VCE57212	11	82462638	82462722	-0.526585	0.431068	1.40997	0.465939	1.44078	2.39182	-2.28005	-1.28856	-0.277219	-3.62089	-2.74352	-1.7588	1.00774	0.00533268
VCE322512	7	103795914	103796026	-0.315131	0.649253	1.60962	0.453323	1.39903	2.34716	-2.15672	-1.16737	-0.183779	-3.43947	-2.56838	-1.68372	1.00856	0.00533659
VCE137470	17	48633768	48633826	-0.409315	0.473286	1.37401	0.58152	1.47408	2.36907	-1.74289	-0.817198	0.10643	-3.01319	-2.30115	-1.55592	1.00719	0.00533969
VCE269276	5	89153333	89153400	-0.110487	0.78427	1.69155	0.34755	1.26565	2.16893	-1.99429	-1.0696	-0.150765	-2.9837	-2.36403	-1.65025	1.00651	0.0053403
VCE250746	4	123127951	123128196	-0.208127	0.564456	1.36835	0.491389	1.30975	2.10177	-2.19161	-1.29056	-0.340679	-3.40893	-2.61646	-1.6732	1.00325	0.00534811
VCE280030	5	158732784	158732866	-0.121659	0.774273	1.68217	0.329345	1.23603	2.13728	-1.96256	-1.04497	-0.117551	-2.90526	-2.30685	-1.62788	1.00119	0.00535154
VCE117487	15	97046073	97046201	-0.068511	0.827424	1.72325	0.300993	1.20887	2.10565	-1.93255	-0.996338	-0.0764126	-2.83573	-2.21999	-1.55249	1.00195	0.00535211
VCE311272	7	16983126	16983225	-0.679877	0.307544	1.30168	0.567923	1.58243	2.58667	-2.57849	-1.50802	-0.417467	-4.2619	-3.09861	-1.89208	1.00776	0.00535252
VCE24652	1	188299258	188299336	-0.164943	0.743381	1.65291	0.308611	1.23211	2.13618	-1.97369	-1.04656	-0.119215	-2.9156	-2.2971	-1.60825	1.00329	0.00535298
VCE28028	1	216197397	216197475	-0.342932	0.586675	1.51572	0.387895	1.3253	2.25964	-2.15335	-1.18905	-0.22258	-3.33116	-2.52901	-1.68525	1.00336	0.00535466
VCE94327	14	29338200	29338291	-0.253628	0.676499	1.60116	0.450248	1.37542	2.29895	-2.04313	-1.07736	-0.0993563	-3.23526	-2.45952	-1.64301	1.00551	0.00535613
VCE289553	6	38134602	38134656	-0.562309	0.377125	1.3159	0.495816	1.44293	2.38729	-2.25196	-1.28689	-0.302471	-3.58618	-2.76875	-1.81333	1.00444	0.00535694
VCE298911	6	106069638	106069718	-0.444618	0.501332	1.44008	0.430519	1.36628	2.3112	-2.20075	-1.23473	-0.24618	-3.44047	-2.62571	-1.72835	1.00086	0.00535759
VCE6503	1	50214647	50214741	-0.227879	0.665308	1.57451	0.416203	1.32621	2.23554	-1.96029	-1.03449	-0.0907215	-2.99822	-2.38871	-1.67532	1.00297	0.00535884
VCE223923	3	97390044	97390150	-0.377012	0.554559	1.49513	0.443806	1.39098	2.32983	-2.17749	-1.20631	-0.197342	-3.50315	-2.57284	-1.72536	1.00401	0.00535889
VCE332241	8	33871201	33871257	-0.111854	0.793604	1.69371	0.369954	1.27854	2.18504	-1.93197	-1.01343	-0.0899813	-2.9424	-2.31131	-1.6029	1.00115	0.00536528
VCE171318	2	72923286	72923340	-0.589393	0.324716	1.25142	0.658539	1.58612	2.49191	-2.05947	-1.09296	-0.084251	-3.48432	-2.7231	-1.76675	1.00621	0.00536618
VCE184296	2	165227754	165227862	-0.184671	0.714462	1.61516	0.299139	1.21393	2.11024	-1.95107	-1.02481	-0.0947587	-2.8717	-2.2561	-1.58185	1.00243	0.00536837
VCE344036	8	121306283	121306336	-0.448166	0.461264	1.4031	0.466962	1.4159	2.33938	-2.1232	-1.15602	-0.179498	-3.3817	-2.57338	-1.73313	1.00367	0.0053708
VCE137357	17	48420083	48420194	-0.909354	0.0734713	1.04822	0.727957	1.69823	2.6696	-2.4394	-1.38539	-0.293697	-4.20612	-3.12551	-1.85669	1.00652	0.00537174
VCE256002	4	165255974	165256045	-0.647486	0.296915	1.25544	0.5556	1.51221	2.45282	-2.29253	-1.29529	-0.261557	-3.74411	-2.83619	-1.78494	1.00352	0.00537301
VCE383	1	4470314	4470373	-0.10512	0.80119	1.70724	0.340269	1.24948	2.15726	-1.96218	-1.0405	-0.121821	-2.92478	-2.30896	-1.63174	1.00314	0.0053741
VCE317922	7	67338737	67338824	-0.497038	0.416166	1.3002	0.598629	1.49068	2.40059	-2.12827	-1.17441	-0.206005	-3.54974	-2.70457	-1.73285	1.00587	0.00537437
VCE330211	8	14761081	14761137	-0.632354	0.320226	1.26608	0.55578	1.51275	2.47717	-2.27607	-1.28849	-0.282841	-3.6975	-2.8355	-1.8578	1.00404	0.00537982
VCE243704	4	56410714	56410769	-0.289656	0.645669	1.56317	0.358231	1.2692	2.20026	-2.06378	-1.11813	-0.159772	-3.13141	-2.38481	-1.64467	1.00218	0.00538061
VCE239509	4	19541292	19541342	-0.364814	0.559987	1.48418	0.476646	1.4183	2.33438	-2.12249	-1.15625	-0.184704	-3.41913	-2.58551	-1.71247	1.00083	0.0053818
VCE200449	20	41935604	41935723	-0.0276698	0.887266	1.79487	-1.95731	-1.02778	-0.0896185	0.379333	1.29157	2.20873	1.61065	2.34053	2.98223	1.00744	0.00538324
VCE180882	2	147631130	147631264	-0.513575	0.43416	1.38815	0.446775	1.39604	2.33815	-2.26693	-1.28576	-0.280856	-3.55491	-2.70949	-1.75071	1.00164	0.00538396
VCE66067	12	16195758	16195811	-0.254818	0.269026	0.953553	1.03599	1.77455	2.37964	-1.3008	0.000402146	1.30608	-3.10643	-1.75604	-0.329834	1.00359	0.00538877
VCE32874	10	11325281	11325367	-0.273113	0.609994	1.4536	0.631536	1.48102	2.36459	-1.65744	-0.77174	0.142759	-2.90941	-2.28876	-1.57572	1.00915	0.00539274
VCE311537	7	18569570	18569649	-0.0910618	0.814992	1.7183	0.341895	1.25598	2.16455	-1.85183	-0.933808	-0.0164619	-2.79138	-2.19753	-1.57193	1.00716	0.00539357
VCE300375	6	116902877	116902943	-0.264342	0.635515	1.54489	0.360669	1.26806	2.17764	-1.99433	-1.07242	-0.129762	-3.00548	-2.35373	-1.64546	1.00116	0.00539357
VCE237260	3	195561381	195561430	-0.0543866	0.849491	1.7592	0.307027	1.21771	2.12628	-1.92566	-0.997442	-0.0686567	-2.81361	-2.23433	-1.57902	1.00763	0.00539423
VCE269358	5	89342632	89342716	-0.486607	0.455157	1.40512	0.460012	1.41575	2.36376	-2.27056	-1.28923	-0.285142	-3.57243	-2.74214	-1.76005	1.0066	0.00539564
VCE247573	4	94570694	94570779	-0.374846	0.549307	1.46679	0.470265	1.3852	2.30315	-2.03987	-1.09443	-0.143822	-3.26551	-2.484	-1.6829	1.00593	0.0053994
VCE44221	10	102508641	102508715	-0.54223	0.392316	1.31891	0.518196	1.44761	2.37234	-2.09741	-1.1483	-0.164828	-3.4598	-2.61541	-1.69601	1.00816	0.0054015
VCE183628	2	163304221	163304300	-0.154504	0.746348	1.65027	0.371549	1.28685	2.19198	-1.87971	-0.969998	-0.0332975	-2.87189	-2.27876	-1.60544	1.00621	0.00540362
VCE228979	3	135871302	135871408	-0.365453	0.543023	1.36483	0.589448	1.43129	2.33519	-1.99175	-1.07534	-0.124974	-3.31944	-2.53528	-1.70215	1.0007	0.0054038
VCE184718	2	169279961	169280011	-0.113314	0.82169	1.76016	0.487278	1.44758	2.38304	-2.193	-1.23606	-0.25325	-3.45284	-2.70572	-1.83559	1.00369	0.00540573
VCE83463	13	53569637	53569762	-0.394447	0.572084	1.52551	0.444606	1.37866	2.33006	-2.16584	-1.18224	-0.201055	-3.42102	-2.5666	-1.70719	1.00522	0.00540741
VCE147487	18	38090071	38090123	-0.242349	0.641124	1.53957	0.379579	1.28865	2.18758	-1.93569	-1.02278	-0.0867126	-2.9384	-2.32965	-1.62991	1.0029	0.00540758
VCE277260	5	139125292	139125376	-0.421953	0.52042	1.45082	0.432182	1.37408	2.30089	-2.0876	-1.11795	-0.155811	-3.30038	-2.48969	-1.6986	1.0012	0.00541028
VCE255765	4	162162791	162162844	-0.171549	0.740835	1.65731	0.347342	1.26595	2.18054	-2.01582	-1.08042	-0.134291	-3.02987	-2.35042	-1.61641	1.00341	0.00541394
VCE268230	5	83172743	83172818	-0.292509	0.642991	1.57299	0.38092	1.30978	2.2341	-2.1175	-1.15341	-0.204649	-3.25858	-2.46954	-1.67613	1.00868	0.00542112
VCE265570	5	64979590	64979681	-0.151205	0.741569	1.6521	0.34968	1.27483	2.16938	-1.93373	-1.01824	-0.0961481	-2.92812	-2.31036	-1.60646	1.00631	0.00542603
VCE136130	17	39754835	39754904	-0.40279	0.482117	1.36614	0.574668	1.46901	2.35604	-1.81633	-0.898522	0.0257311	-3.03595	-2.39502	-1.65541	1.00236	0.00542991
VCE34315	10	27573921	27573987	-0.194231	0.712645	1.62064	0.338082	1.25648	2.16864	-2.00018	-1.07478	-0.150183	-2.96956	-2.35551	-1.65211	1.00148	0.00543128
VCE358433	9	102179761	102179833	-0.232072	0.63285	1.45362	0.484454	1.31002	2.17454	-1.99628	-1.07864	-0.136901	-3.20792	-2.398	-1.58663	1.00657	0.00543317
VCE268221	5	83099750	83099807	-0.100183	0.796468	1.69629	0.340953	1.24576	2.14833	-1.95587	-1.04175	-0.104533	-2.90839	-2.30958	-1.61021	1.00265	0.00543507
VCE222779	3	85591752	85591821	-0.867079	0.127258	1.15166	0.655784	1.68708	2.67707	-2.61869	-1.55915	-0.428156	-4.41588	-3.26838	-1.92493	1.00147	0.00543634
VCE209683	22	47407372	47407455	0.315532	1.01242	1.76003	-2.06543	-1.13922	-0.21049	0.750354	1.57372	2.36425	1.65001	2.73008	3.69045	1.00453	0.00543758
VCE112948	15	64528667	64528780	0.003555	0.952486	1.87044	-2.0783	-1.13846	-0.175191	0.429967	1.35408	2.29335	1.70424	2.50502	3.25496	1.00162	0.00543789
VCE44049	10	101725684	101725743	-0.715617	0.262429	1.24853	0.495646	1.48041	2.45381	-2.43565	-1.41966	-0.361013	-3.89453	-2.93787	-1.81163	1.00074	0.00544115
VCE192520	2	213533359	213533416	-0.54029	0.432995	1.34738	0.55055	1.49396	2.46418	-2.17694	-1.20966	-0.192422	-3.58373	-2.74306	-1.75795	1.00455	0.00544357
VCE157256	19	32459277	32459337	-0.405526	0.452347	1.32173	0.575149	1.47356	2.33967	-1.9895	-1.03332	-0.0545851	-3.37271	-2.49655	-1.64063	1.00221	0.00544394
VCE289793	6	39327723	39327821	-0.418943	0.508719	1.4268	0.495835	1.41526	2.32879	-2.04076	-1.07595	-0.114808	-3.3444	-2.48945	-1.62131	1.00915	0.00544566
VCE265323	5	62132836	62132902	-0.014821	0.724837	1.47643	0.482811	1.26184	2.02076	-1.90364	-1.06547	-0.179122	-3.02976	-2.33081	-1.56214	1.00401	0.00544656
VCE43363	10	98879682	98879743	-0.144812	0.715197	1.56921	0.53331	1.41028	2.28211	-1.73042	-0.844332	0.0625383	-2.87164	-2.26848	-1.59951	1.0078	0.00544823
VCE300266	6	115513233	115513294	-0.376425	0.56394	1.49973	0.408729	1.34002	2.27735	-2.11849	-1.16497	-0.181806	-3.30772	-2.51558	-1.68204	1.00276	0.00544964
VCE102556	14	79147291	79147378	-0.499482	0.471035	1.42625	-2.32329	-1.33722	-0.323532	0.484877	1.44465	2.40929	1.81863	2.8163	3.66867	1.00693	0.00544966
VCE8667	1	61254167	61254266	-0.879854	0.200643	1.11244	0.792413	1.72504	2.78892	-2.08486	-1.06281	-0.00274653	-3.89732	-2.82487	-1.70551	1.00155	0.00544981
VCE313677	7	28504020	28504131	-0.368336	0.547959	1.43224	0.475402	1.37073	2.28097	-1.93693	-1.00735	-0.0516362	-3.11657	-2.38749	-1.61724	1.00769	0.0054508
VCE359439	9	108131081	108131135	-0.921481	0.0769592	1.06701	0.737286	1.72619	2.7245	-2.3493	-1.28399	-0.2236	-4.0779	-3.03458	-1.89706	1.00286	0.00545089
VCE358964	9	106340246	106340403	-0.682258	0.29475	1.2751	0.5076	1.48478	2.44597	-2.43564	-1.408	-0.368976	-3.91253	-2.91303	-1.812	1.00351	0.00545598
VCE299278	6	107815882	107815956	-0.354942	0.5522	1.42202	0.569629	1.46177	2.36963	-1.78314	-0.888961	0.0520118	-3.01088	-2.37966	-1.62499	1.00146	0.00545876
VCE291556	6	51513111	51513182	-0.404222	0.568595	1.53753	0.482831	1.45928	2.43444	-2.32516	-1.32426	-0.302274	-3.76599	-2.79892	-1.77277	1.00589	0.0054675
VCE202036	20	54271958	54272019	-0.545849	0.420601	1.39442	0.494355	1.46494	2.41664	-2.35101	-1.36333	-0.344745	-3.73123	-2.86225	-1.81993	1.00049	0.00547354
VCE310453	7	11834829	11834883	-0.39446	0.520751	1.41789	0.504087	1.40194	2.32439	-2.17247	-1.20622	-0.212302	-3.52155	-2.63156	-1.65512	1.00157	0.00547576
VCE312933	7	26464445	26464570	0.158752	0.809174	1.512	0.585527	1.33228	2.02683	-1.83274	-1.03497	-0.205367	-3.01256	-2.39396	-1.63723	1.00744	0.00547679
VCE8535	1	61097850	61097938	-0.362378	0.475841	1.24649	0.669143	1.47739	2.34471	-2.10198	-1.14998	-0.0845454	-3.56908	-2.65891	-1.59595	1.00742	0.00548123
VCE59779	11	110830966	110831021	-0.582081	0.398456	1.36559	0.537534	1.49444	2.45925	-2.31075	-1.31453	-0.285562	-3.72569	-2.82885	-1.83233	1.00268	0.00548166
VCE162264	2	21821659	21821746	-0.518772	0.407559	1.36534	0.48424	1.44536	2.37715	-2.27551	-1.29898	-0.303093	-3.60855	-2.77699	-1.77848	1.00443	0.00548249
VCE51290	11	19715058	19715125	-0.818178	0.23044	1.13921	0.714639	1.63044	2.6553	-2.22434	-1.19551	-0.168737	-3.85295	-2.88314	-1.81581	1.00422	0.0054862
VCE243762	4	57117056	57117119	-0.175442	0.738245	1.65207	0.379531	1.29578	2.21829	-1.97563	-1.05638	-0.124604	-3.02633	-2.3692	-1.65301	1.00364	0.00548728
VCE184934	2	170639206	170639256	-0.39086	0.493496	1.3208	0.595773	1.43685	2.32481	-1.81036	-0.891372	0.0467172	-3.09007	-2.34586	-1.56121	1.0073	0.00548766
VCE341827	8	105509136	105509252	-0.624778	0.338379	1.32636	0.466471	1.44251	2.40321	-2.34091	-1.35447	-0.333214	-3.69851	-2.84107	-1.80083	1.00469	0.00548864
VCE264291	5	54257883	54257934	-0.294497	0.506853	1.38099	0.585513	1.4553	2.28646	-1.77168	-0.783058	0.447499	-2.95228	-2.26973	-1.27088	1.00589	0.00548921
VCE221587	3	78738119	78738289	-0.262063	0.622985	1.49603	0.506863	1.3912	2.2876	-1.88451	-0.947074	-0.0387065	-3.03781	-2.36003	-1.6168	1.00543	0.0054895
VCE341845	8	105553625	105553819	-0.470896	0.482366	1.43862	0.434417	1.38561	2.33742	-2.27781	-1.28813	-0.288491	-3.56801	-2.70705	-1.71602	1.0045	0.00549087
VCE300161	6	114409780	114409866	-0.349021	0.582348	1.50614	0.393894	1.32449	2.25544	-2.05269	-1.1128	-0.14877	-3.20443	-2.4341	-1.65727	1.00198	0.0054934
VCE343574	8	117762780	117762835	-0.219094	0.681281	1.58993	0.425905	1.34265	2.2542	-1.90052	-0.971952	-0.0362841	-2.985	-2.33338	-1.60916	1.00874	0.00549623
VCE238648	4	12912322	12912372	-0.448644	0.483078	1.43168	0.443237	1.39459	2.32018	-2.15208	-1.17047	-0.189469	-3.44862	-2.55943	-1.68845	1.00412	0.00549704
VCE233979	3	173531836	173531885	-0.370674	0.546813	1.47725	0.453797	1.40488	2.32693	-2.17571	-1.21942	-0.219112	-3.42138	-2.65616	-1.72726	1.00118	0.00549876
VCE96518	14	36771042	36771153	-0.151381	0.754208	1.65173	0.400802	1.30953	2.21524	-1.96973	-1.03453	-0.111718	-3.06879	-2.36033	-1.61112	1.00183	0.00549974
VCE335295	8	63892289	63892344	-0.446453	0.48861	1.42077	0.422318	1.35639	2.28622	-2.20745	-1.23468	-0.256359	-3.4469	-2.61089	-1.68677	1.00317	0.00550047
VCE27872	1	215710170	215710232	-0.572249	0.346694	1.26899	0.538479	1.45206	2.37211	-2.10654	-1.13405	-0.164327	-3.45648	-2.60338	-1.68209	1.00054	0.00550456
VCE148506	18	40940319	40940391	-0.257581	0.667153	1.59053	0.361035	1.29242	2.21119	-2.07874	-1.12088	-0.179115	-3.15895	-2.42755	-1.64926	1.00929	0.00550587
VCE285967	6	9540050	9540162	0.292004	1.11571	1.93138	-1.8198	-0.93918	-0.041432	0.392821	1.24232	2.09619	1.48983	2.16925	2.8904	1.00479	0.00550716
VCE297054	6	97764732	97764808	-0.299804	0.621366	1.52598	0.35189	1.26013	2.19006	-2.06053	-1.11783	-0.168909	-3.09528	-2.38347	-1.65144	1.00253	0.00551164
VCE292541	6	61836630	61836715	-0.446534	0.491861	1.43623	0.486945	1.43765	2.37828	-2.25269	-1.25499	-0.257422	-3.58444	-2.71285	-1.7679	1.00767	0.00551364
VCE84602	13	59665333	59665408	-0.140709	0.762483	1.67717	0.389945	1.31179	2.22614	-2.03701	-1.10097	-0.1674	-3.0832	-2.43646	-1.7157	1.0028	0.00551907
VCE251529	4	128590669	128590718	-0.447553	0.485015	1.40496	0.483939	1.41692	2.35746	-2.19186	-1.22685	-0.224914	-3.45393	-2.68921	-1.76366	1.00466	0.00552245
VCE28340	1	216976671	216976757	-0.293604	0.638544	1.56303	0.364984	1.29264	2.22365	-2.06253	-1.11026	-0.14969	-3.17706	-2.40213	-1.62151	1.00313	0.00552561
VCE105320	14	100788533	100788582	-0.337153	0.575237	1.49195	0.39913	1.33058	2.23789	-2.01825	-1.08051	-0.117817	-3.15257	-2.4126	-1.63088	1.00156	0.00552786
VCE196503	20	9751432	9751528	-0.540124	0.412944	1.38109	0.601903	1.57288	2.5105	-2.28952	-1.25367	-0.213349	-3.80533	-2.83191	-1.8196	1.00316	0.00553142
VCE2595	1	26620257	26620318	-0.310497	0.620359	1.54296	0.434853	1.35568	2.27892	-1.9887	-1.04537	-0.0929334	-3.16334	-2.40456	-1.63698	1.00558	0.00553299
VCE277881	5	142420530	142420710	-0.612671	0.386406	1.34043	0.549834	1.51664	2.50383	-2.37767	-1.34287	-0.302964	-3.90274	-2.85946	-1.79378	1.00288	0.00553353
VCE211892	3	12317090	12317139	-0.185866	0.718185	1.63637	0.351893	1.26793	2.18116	-2.01478	-1.07618	-0.14922	-3.01494	-2.36718	-1.63759	1.00802	0.0055395
VCE269043	5	88730785	88730842	-0.362753	0.5411	1.43643	0.544124	1.45108	2.37472	-1.82728	-0.907249	0.0399798	-3.06923	-2.38099	-1.61374	1.0064	0.00554584
VCE187843	2	184727275	184727387	-0.389556	0.545554	1.49366	0.393611	1.33473	2.27465	-2.11224	-1.14139	-0.17699	-3.3348	-2.47367	-1.64639	1.00268	0.00555266
VCE57251	11	82754161	82754233	-0.566899	0.380166	1.30474	0.583751	1.53899	2.501	-2.05705	-1.06959	-0.0769811	-3.45183	-2.63362	-1.73304	1.00595	0.00555859
VCE324093	7	115177006	115177152	-0.522339	0.438554	1.41621	0.481525	1.45977	2.41405	-2.35367	-1.3463	-0.318843	-3.78475	-2.80564	-1.80763	1.00521	0.00555877
VCE98696	14	54169743	54169847	-0.192845	0.716308	1.62041	0.398701	1.31	2.22434	-1.93368	-1.0184	-0.073926	-2.99066	-2.34369	-1.61839	1.00044	0.00555899
VCE166471	2	51009336	51009385	-0.474981	0.454561	1.39178	0.467129	1.40209	2.32952	-2.22317	-1.24152	-0.246171	-3.48249	-2.67528	-1.73405	1.0018	0.00555949
VCE83861	13	56422554	56422609	-0.505998	0.442732	1.34772	0.634612	1.5752	2.54072	-2.09835	-1.11221	-0.116308	-3.61691	-2.71834	-1.74239	1.00154	0.00556009
VCE179363	2	144080149	144080200	-0.339846	0.560177	1.45527	0.583018	1.48422	2.39201	-1.81301	-0.884404	0.056869	-3.07603	-2.39879	-1.62799	1.00681	0.00556116
VCE196021	20	6654973	6655103	-0.729823	0.236575	1.18469	0.654651	1.61632	2.57932	-2.28334	-1.24695	-0.200543	-3.87996	-2.90698	-1.7769	1.00087	0.00556347
VCE184095	2	164243317	164243390	-0.409388	0.528828	1.44396	0.519444	1.44664	2.38268	-2.08675	-1.12208	-0.143377	-3.41618	-2.572	-1.71632	1.00513	0.00556619
VCE164164	2	34901092	34901162	-0.471232	0.459509	1.41156	0.503443	1.4661	2.39657	-2.27468	-1.30395	-0.304127	-3.55422	-2.81986	-1.87603	1.00089	0.00556741
VCE201152	20	46972361	46972414	-0.227217	0.68411	1.62227	0.481267	1.42714	2.33838	-2.03142	-1.06761	-0.0828915	-3.23846	-2.49203	-1.69267	1.00291	0.00556826
VCE2291	1	23598610	23598751	-0.218645	0.676341	1.57142	0.386241	1.28633	2.19311	-1.94833	-1.02081	-0.0829263	-2.96942	-2.33611	-1.60771	1.00396	0.00557231
VCE295120	6	88075442	88075512	-0.377233	0.568713	1.50217	0.38813	1.32372	2.26338	-2.14658	-1.17606	-0.19782	-3.32668	-2.5054	-1.66472	1.00277	0.00557342
VCE239154	4	16909633	16909693	0.259038	1.171	2.09459	-1.95586	-1.01703	-0.0669125	0.435923	1.36885	2.29679	1.62302	2.39703	3.13117	1.00442	0.00557573
VCE250894	4	123832421	123832678	-0.643712	0.317819	1.29561	0.523269	1.49791	2.45916	-2.39112	-1.36976	-0.339214	-3.84639	-2.90336	-1.80429	1.00311	0.00557834
VCE147607	18	38454880	38454974	-0.477068	0.460708	1.39421	0.422998	1.36641	2.30333	-2.23849	-1.26095	-0.263966	-3.47114	-2.66217	-1.72854	1.00244	0.00557927
VCE298695	6	105445811	105445889	-0.751312	0.31048	1.18007	0.616517	1.49035	2.55191	-2.48119	-1.43928	-0.367758	-4.06451	-3.00264	-1.82838	1.00139	0.00558045
VCE98302	14	51873012	51873107	-0.584018	0.373776	1.32607	0.504016	1.46734	2.42227	-2.38384	-1.38847	-0.373486	-3.7502	-2.89487	-1.89248	1.00336	0.00558104
VCE69963	12	50018309	50018447	-0.414809	0.48519	1.38351	0.505933	1.41853	2.31911	-1.89301	-0.950471	0.00332601	-3.09664	-2.3736	-1.59609	1.00044	0.00558351
VCE111009	15	52752028	52752132	-0.629469	0.349885	1.34863	0.475952	1.46176	2.43847	-2.40268	-1.38578	-0.342049	-3.88637	-2.85473	-1.77023	1.00099	0.00558683
VCE295177	6	88245128	88245217	-0.220875	0.710385	1.6563	-2.19298	-1.21843	-0.23925	0.469329	1.41874	2.34419	1.73643	2.6747	3.45073	1.00388	0.00558965
VCE268256	5	83388766	83388826	-0.00965112	0.658251	1.37753	0.471563	1.20134	1.89407	-2.32301	-1.38289	-0.441203	-3.48713	-2.57982	-1.64543	1.0063	0.00559142
VCE200229	20	40706932	40707009	-0.446021	0.511668	1.46089	0.439795	1.39764	2.34679	-2.2687	-1.27802	-0.279368	-3.56813	-2.69218	-1.74963	1.00535	0.00559233
VCE345258	8	137430229	137430287	-0.238758	0.684853	1.59811	0.351276	1.26467	2.1875	-2.04075	-1.1109	-0.152931	-3.073	-2.39209	-1.63508	1.00014	0.00559829
VCE58342	11	92918475	92918527	-0.357026	0.556535	1.50521	0.415596	1.35904	2.27587	-2.11645	-1.16481	-0.179887	-3.28961	-2.53739	-1.68211	1.00226	0.00559855
VCE314658	7	36598774	36598827	-0.306371	0.618436	1.52923	0.408864	1.32582	2.24198	-2.00193	-1.04841	-0.0986945	-3.10826	-2.38387	-1.62387	1.00259	0.0055995
VCE89492	13	91923633	91923682	0.00121002	0.909037	1.81367	0.384684	1.29447	2.2025	-1.97113	-1.05242	-0.118693	-3.01523	-2.36798	-1.63966	1.00491	0.00559971
VCE110214	15	46504229	46504285	-0.177794	0.724713	1.63654	0.386904	1.29546	2.20702	-1.98335	-1.04629	-0.110976	-3.03181	-2.37312	-1.61664	1.00314	0.00560354
VCE182210	2	156506391	156506458	-0.272284	0.632036	1.52321	0.381945	1.28298	2.1994	-1.95863	-1.04118	-0.0988688	-3.0073	-2.3417	-1.60343	1.00325	0.00560532
VCE299473	6	108689488	108689542	-0.552318	0.427247	1.2947	0.726984	1.59883	2.55613	-1.73046	-0.788375	0.174734	-3.21832	-2.40867	-1.58812	1.0032	0.00560806
VCE30224	1	237656805	237656870	-0.108165	0.781046	1.6673	0.415668	1.32928	2.22098	-1.83408	-0.916445	0.0051586	-2.87317	-2.24624	-1.58803	1.00979	0.00560811
VCE98953	14	55847737	55847835	-0.378568	0.549657	1.51433	0.449781	1.41364	2.32179	-2.13969	-1.1832	-0.194299	-3.41627	-2.59428	-1.70481	1.00515	0.005609
VCE338132	8	78416297	78416354	-0.253501	0.676733	1.60532	0.415603	1.34618	2.27842	-2.05314	-1.09777	-0.131009	-3.22528	-2.45743	-1.64397	1.00524	0.00561516
VCE269750	5	91027690	91027814	-0.075805	0.818417	1.71355	0.344428	1.24426	2.1401	-1.93296	-1.01846	-0.095856	-2.88143	-2.28035	-1.60096	1.00135	0.0056218
VCE83734	13	55120627	55120715	-0.146454	0.743189	1.66089	0.392719	1.29899	2.20508	-1.98081	-1.05043	-0.114091	-2.99204	-2.37597	-1.65127	1.00179	0.00562209
VCE330109	8	13528688	13528793	-0.530005	0.418231	1.36206	0.471857	1.42115	2.36819	-2.18462	-1.22307	-0.232821	-3.50095	-2.66211	-1.75858	1.00578	0.00562551
VCE397	1	4665200	4665254	-0.394707	0.559273	1.47897	0.467294	1.37659	2.326	-2.14245	-1.13774	-0.15176	-3.45211	-2.50374	-1.64945	1.00036	0.00562952
VCE77032	12	103260252	103260311	-0.69186	0.2275	1.178	0.739935	1.68874	2.60944	-2.03036	-0.949866	0.223206	-3.6476	-2.63794	-1.52849	1.00488	0.00563038
VCE179699	2	144586542	144586720	-0.545483	0.406095	1.34841	0.488488	1.43062	2.36808	-2.24938	-1.26451	-0.251229	-3.59095	-2.71406	-1.762	1.00132	0.00563118
VCE314129	7	31705521	31705574	-0.195259	0.752837	1.67146	0.399096	1.31246	2.25209	-2.0348	-1.0951	-0.139534	-3.16019	-2.40844	-1.63261	1.00378	0.00563169
VCE76836	12	102423598	102423735	-0.468848	0.466745	1.41467	0.415822	1.37263	2.31203	-2.22188	-1.23597	-0.250898	-3.49204	-2.62516	-1.67258	1.00406	0.00563246
VCE11852	1	81450615	81450827	-0.441899	0.495278	1.44579	0.520822	1.48063	2.41544	-2.2773	-1.29061	-0.276318	-3.64447	-2.80108	-1.76826	1.00363	0.005635
VCE269130	5	88901199	88901286	-0.440151	0.467346	1.36266	0.557989	1.45965	2.35743	-2.12446	-1.17128	-0.189048	-3.50867	-2.65179	-1.67765	0.999978	0.00563742
VCE241514	4	31074892	31074945	-0.180054	0.739601	1.66406	0.42974	1.3594	2.29069	-2.03249	-1.07777	-0.120074	-3.24663	-2.44301	-1.61909	1.00778	0.00563749
VCE58655	11	96162996	96163060	-0.716315	0.23099	1.19399	0.60238	1.55804	2.49596	-2.15632	-1.13924	-0.147794	-3.64934	-2.70827	-1.72673	1.00113	0.00563781
VCE42270	10	91117553	91117772	-0.579211	0.374269	1.35661	0.545567	1.52489	2.4652	-2.17939	-1.18538	-0.188459	-3.6488	-2.73464	-1.67225	1.00758	0.00563839
VCE260942	5	22730519	22730584	-0.309971	0.617912	1.55209	0.444617	1.38166	2.2992	-2.11795	-1.15584	-0.178001	-3.31965	-2.5554	-1.69721	1.00282	0.0056396
VCE102475	14	78790565	78790615	-0.79433	0.213925	1.1726	0.666759	1.62953	2.61833	-2.33938	-1.31188	-0.229671	-3.98821	-2.97468	-1.81618	1.00304	0.00564108
VCE104966	14	98212581	98212748	-0.0638766	0.840587	1.72713	0.352693	1.25237	2.16481	-1.94905	-1.04104	-0.112733	-2.91557	-2.31282	-1.62528	1.00422	0.00564115
VCE322825	7	106025742	106025828	-0.53893	0.423627	1.29034	0.671333	1.56534	2.51939	-1.98781	-1.0221	-0.0258804	-3.43663	-2.63216	-1.71682	1.00466	0.00564229
VCE274609	5	123103486	123103723	-0.14035	0.762386	1.6574	0.375094	1.27751	2.17915	-2.00097	-1.08976	-0.153192	-3.00575	-2.39138	-1.66369	1.00201	0.0056453
VCE60915	11	115466228	115466498	0.0472596	0.941052	1.84166	0.364981	1.28041	2.17849	-1.96184	-1.03893	-0.10965	-2.99324	-2.33857	-1.60693	1.00347	0.0056475
VCE81511	13	36571687	36571740	-0.337521	0.609458	1.53813	0.455816	1.37757	2.32711	-2.0197	-1.07492	-0.0956916	-3.2375	-2.45968	-1.66526	1.00509	0.00564974
VCE332028	8	32324490	32324570	-0.451297	0.500013	1.45856	0.407872	1.36659	2.31811	-2.22444	-1.25176	-0.244072	-3.5132	-2.62383	-1.67581	1.00469	0.00565134
VCE294546	6	84408138	84408275	-0.571101	0.408261	1.39431	0.490283	1.47209	2.44541	-2.39353	-1.35082	-0.312613	-3.92577	-2.80934	-1.76848	1.00303	0.00565182
VCE475	1	5428418	5428482	-0.0766441	0.812431	1.705	0.336732	1.24606	2.14056	-1.9021	-0.999515	-0.0879206	-2.84786	-2.26223	-1.60389	1.00073	0.00565374
VCE87208	13	73267317	73267441	-0.219176	0.685753	1.59506	0.340901	1.25377	2.16571	-1.97454	-1.05467	-0.108536	-2.98743	-2.31336	-1.59648	1.00252	0.00565402
VCE12341	1	82329534	82329606	-0.468692	0.465486	1.4103	0.539169	1.48631	2.42239	-2.23925	-1.25284	-0.240634	-3.61347	-2.76891	-1.78059	1.004	0.00565605
VCE341755	8	105330296	105330355	-0.385187	0.555603	1.48613	0.377014	1.31693	2.26951	-2.16429	-1.20384	-0.218191	-3.3495	-2.52899	-1.66599	1.0014	0.00565654
VCE302050	6	129939370	129939422	-0.31929	0.259688	0.973312	0.909906	1.6703	2.3167	-1.45861	-0.201139	1.15327	-3.07138	-1.88246	-0.423287	1.00329	0.00565671
VCE10031	1	71677322	71677375	-0.862163	0.155259	1.14874	0.69615	1.68339	2.68471	-2.32379	-1.23688	-0.154125	-4.12189	-2.92346	-1.74438	1.00488	0.0056585
VCE330439	8	17501915	17502023	-0.655343	0.319636	1.28895	0.519434	1.49958	2.46105	-2.31267	-1.30562	-0.27761	-3.72849	-2.82836	-1.80003	1.00088	0.00566322
VCE34345	10	27722999	27723063	-0.68838	0.343322	1.22575	0.617637	1.51319	2.54419	-2.16301	-1.18894	-0.152666	-3.62187	-2.76838	-1.75668	1.00915	0.00566603
VCE242185	4	38275631	38275688	-0.319063	0.614081	1.56859	0.434635	1.38601	2.31295	-2.11836	-1.17087	-0.191373	-3.33084	-2.58247	-1.69622	1.00494	0.00567248
VCE303250	6	139488328	139488417	-0.283755	0.64108	1.56835	0.3578	1.28414	2.21207	-2.05617	-1.10111	-0.157131	-3.12289	-2.40852	-1.62854	1.0028	0.00567384
VCE51573	11	22585345	22585443	-0.379554	0.550548	1.47241	0.431028	1.35822	2.30296	-2.03651	-1.07986	-0.131098	-3.24111	-2.44988	-1.662	1.00178	0.00567763
VCE271977	5	103375645	103375711	-0.352558	0.564663	1.49391	0.403091	1.33671	2.25042	-2.11027	-1.1427	-0.185043	-3.25928	-2.49574	-1.66585	1.00577	0.00567898
VCE267619	5	78612446	78612629	0.100263	0.771811	1.49727	0.503822	1.25373	1.94702	-2.12203	-1.23481	-0.357245	-3.30047	-2.4897	-1.63853	1.0029	0.00568095
VCE10061	1	71838856	71838941	-0.352338	0.542668	1.42357	0.54954	1.43993	2.35356	-1.83228	-0.897807	0.0459225	-3.03487	-2.36586	-1.60579	1.0011	0.00568436
VCE49946	11	12508222	12508339	-0.0513258	0.707183	1.45096	0.500682	1.27375	2.05715	-1.84244	-1.00746	-0.143163	-2.9603	-2.29733	-1.55451	1.00811	0.0056863
VCE190538	2	204316999	204317051	-0.658566	0.312509	1.26155	0.583101	1.54357	2.50905	-2.28548	-1.26724	-0.244944	-3.82874	-2.83369	-1.7631	1.00378	0.00568772
VCE270148	5	92561549	92561705	-0.568976	0.393064	1.35222	0.453359	1.39606	2.34796	-2.29361	-1.29315	-0.295641	-3.59916	-2.72924	-1.71902	1.00657	0.005689
VCE319612	7	81515246	81515345	-0.325845	0.656087	1.60988	0.410858	1.37672	2.34717	-2.2199	-1.22169	-0.203172	-3.52511	-2.57868	-1.67609	1.00265	0.00568933
VCE296524	6	94049273	94049325	-0.392097	0.545079	1.47665	0.40104	1.3291	2.26499	-2.10307	-1.14196	-0.170246	-3.28719	-2.46881	-1.6473	1.00088	0.00568964
VCE114099	15	71341156	71341259	-0.0916734	0.803689	1.70389	0.349493	1.26474	2.15771	-1.94127	-1.02858	-0.100677	-2.90546	-2.31194	-1.63206	1.00724	0.00568971
VCE99223	14	56903465	56903577	-0.558906	0.360237	1.30942	0.575225	1.52108	2.42995	-2.09774	-1.11281	-0.110829	-3.53677	-2.63551	-1.69329	1.00608	0.00569275
VCE234223	3	174675512	174675624	-0.358871	0.584885	1.52251	0.384598	1.32885	2.26956	-2.1643	-1.17837	-0.200789	-3.36064	-2.50469	-1.68158	1.00416	0.00569327
VCE335370	8	64080368	64080431	-0.319299	0.574352	1.49416	0.464509	1.37696	2.26877	-1.92052	-0.982395	-0.0476138	-3.05955	-2.37149	-1.63397	1.0007	0.00569417
VCE295863	6	91159738	91159793	-0.562275	0.397739	1.36589	0.507389	1.47279	2.42818	-2.25491	-1.26436	-0.240189	-3.68954	-2.74543	-1.75488	1.0005	0.00569698
VCE160776	2	11316450	11316545	-0.216154	0.691183	1.61262	0.391144	1.32153	2.24188	-2.08312	-1.14919	-0.189268	-3.2172	-2.49636	-1.65235	1.00753	0.00570054
VCE239476	4	19300348	19300416	-0.502516	0.443011	1.38578	0.440585	1.38213	2.3285	-2.22465	-1.26426	-0.276312	-3.48846	-2.68232	-1.7409	1.00125	0.0057028
VCE322412	7	102849363	102849413	-0.318035	0.604836	1.54173	0.385822	1.31918	2.24621	-2.04635	-1.09856	-0.154099	-3.16198	-2.43207	-1.64993	1.00198	0.00570329
VCE71940	12	64084460	64084534	-0.264111	0.644369	1.54363	0.407657	1.30706	2.21186	-1.95258	-1.03497	-0.111866	-2.99195	-2.37049	-1.6521	1.00204	0.00571086
VCE290036	6	41494941	41495176	-0.401838	0.534779	1.4645	0.420994	1.36641	2.30225	-2.20984	-1.22578	-0.243075	-3.46691	-2.6021	-1.68771	1.00281	0.00571271
VCE94962	14	32225249	32225304	-0.394074	0.547518	1.46784	0.389021	1.31421	2.24929	-2.06158	-1.09077	-0.116963	-3.21176	-2.39714	-1.60184	1.00913	0.00571337
VCE222210	3	81913381	81913449	-0.421333	0.528355	1.48365	0.453957	1.41099	2.35595	-2.24074	-1.26404	-0.267208	-3.54787	-2.68789	-1.75327	1.00083	0.00571662
VCE217263	3	59116205	59116302	-0.624481	0.325397	1.31001	0.538917	1.52129	2.46645	-2.4187	-1.4144	-0.385262	-3.88544	-2.97334	-1.88683	1.00543	0.00571932
VCE249805	4	112030675	112030728	-0.00017347	0.894718	1.79188	0.372017	1.29703	2.20641	-1.96822	-1.05287	-0.117739	-3.01623	-2.35746	-1.63741	1.00536	0.00572031
VCE20223	1	148729313	148729400	-0.550069	0.420238	1.37894	0.524645	1.48574	2.45376	-2.27533	-1.25706	-0.239566	-3.77554	-2.74391	-1.76405	1.00097	0.00572219
VCE54719	11	47095300	47095372	-0.157714	0.748248	1.66786	0.342573	1.27115	2.18816	-2.00888	-1.06913	-0.145414	-3.00419	-2.36952	-1.62817	1.00757	0.00572571
VCE150776	18	55046216	55046279	-0.229582	0.703406	1.60899	0.391584	1.30282	2.22122	-2.02738	-1.0749	-0.118648	-3.16229	-2.3835	-1.58213	1.00173	0.00573082
VCE272395	5	106083951	106084117	-0.397727	0.570786	1.53472	0.515161	1.49232	2.47028	-2.37123	-1.34098	-0.319258	-3.91436	-2.83694	-1.74603	1.00667	0.00573089
VCE221890	3	80186132	80186237	-0.245712	0.672357	1.59919	0.383803	1.32928	2.25535	-2.0955	-1.15215	-0.181027	-3.25462	-2.49246	-1.64959	1.00194	0.00573167
VCE180165	2	145404323	145404379	-0.474124	0.474007	1.42903	0.414705	1.37486	2.32323	-2.22431	-1.23865	-0.249155	-3.49391	-2.63126	-1.70235	1.00593	0.00573334
VCE301144	6	124702893	124702964	-0.400601	0.528481	1.48465	0.404475	1.34085	2.28763	-2.19238	-1.21714	-0.229588	-3.42597	-2.56626	-1.69423	1.00365	0.00573628
VCE11080	1	78693075	78693175	-0.104111	0.805504	1.70382	0.351456	1.2601	2.16619	-2.00096	-1.06886	-0.139661	-2.98048	-2.3591	-1.63727	1.00467	0.00574053
VCE110535	15	48047249	48047299	-0.454396	0.502954	1.45008	0.456487	1.40942	2.36278	-2.1483	-1.16534	-0.161908	-3.43355	-2.59494	-1.67723	1.00113	0.00574191
VCE329298	8	4824781	4824844	-0.380087	0.573735	1.51109	0.460224	1.38853	2.32904	-2.11101	-1.14287	-0.157688	-3.37975	-2.53722	-1.65724	1.00874	0.00574431
VCE280384	5	159463763	159463895	-0.324802	0.636962	1.58921	0.456464	1.39573	2.3431	-2.07966	-1.11189	-0.155483	-3.35669	-2.50495	-1.67105	1.00686	0.00574453
VCE301795	6	128395287	128395428	-0.112701	0.792626	1.68222	0.341122	1.24048	2.14507	-1.97403	-1.06547	-0.137989	-2.93105	-2.32999	-1.63586	1.00526	0.00574655
VCE83804	13	55803740	55803800	-0.272682	0.646729	1.55493	0.3899	1.31095	2.23115	-1.97283	-1.01037	-0.0714934	-3.03918	-2.32548	-1.61555	1.00827	0.00574658
VCE303489	6	140078364	140078443	-0.273198	0.656829	1.57622	0.36191	1.28812	2.22158	-2.05483	-1.10964	-0.154853	-3.16938	-2.40963	-1.60386	1.00056	0.00574832
VCE192348	2	212739582	212739701	-0.399451	0.495286	1.41148	0.49722	1.41538	2.31655	-2.00441	-1.06287	-0.100206	-3.24508	-2.48898	-1.64695	1.0036	0.00574844
VCE89688	13	93326603	93326669	-0.321589	0.553614	1.42459	0.513925	1.40865	2.30284	-1.84129	-0.93994	0.0106005	-2.97271	-2.37068	-1.66553	1.0024	0.00575179
VCE137358	17	48426190	48426241	-0.719377	0.249695	1.23171	0.556347	1.54374	2.50079	-2.42871	-1.39691	-0.341642	-3.97311	-2.96353	-1.81325	1.00333	0.00575195
VCE99511	14	58635577	58635665	-0.0607638	0.69759	1.46884	0.460528	1.2545	2.02487	-2.15483	-1.22972	-0.295825	-3.33299	-2.47438	-1.61134	1.00837	0.00575547
VCE347033	9	8266993	8267096	-0.247223	0.706338	1.65513	0.528438	1.48405	2.44218	-2.20246	-1.18734	-0.169278	-3.65105	-2.66853	-1.705	1.00527	0.00575911
VCE287913	6	22382075	22382124	-0.132761	0.709306	1.53897	0.387752	1.23168	2.07912	-1.93905	-1.0422	-0.127045	-2.95495	-2.27456	-1.56397	1.00246	0.00575981
VCE314308	7	33531593	33531660	-0.169264	0.767988	1.70634	0.521424	1.47028	2.40385	-2.00378	-1.03309	-0.0605814	-3.26881	-2.50648	-1.71116	1.00284	0.005761
VCE94231	14	29098556	29098671	0.0209731	0.652268	1.351	0.485991	1.20653	1.87332	-2.25194	-1.37203	-0.429672	-3.43513	-2.58745	-1.58197	1.00047	0.00576724
VCE74595	12	85444777	85444989	-0.321282	0.610493	1.53898	0.474344	1.41486	2.34264	-2.11958	-1.15328	-0.187726	-3.34644	-2.59354	-1.71782	1.00445	0.00576779
VCE18559	1	118896850	118896942	0.0583128	0.958842	1.86694	0.403623	1.33062	2.24201	-1.95837	-1.03218	-0.0996018	-3.02794	-2.4011	-1.6485	1.00306	0.0057688
VCE355074	9	77125729	77125972	-0.167792	0.756777	1.68889	0.422065	1.36492	2.29461	-2.13507	-1.17565	-0.213671	-3.2979	-2.56082	-1.73354	1.00087	0.00576968
VCE34819	10	32217396	32217458	-0.394196	0.547413	1.48738	0.397056	1.3487	2.29557	-2.1829	-1.20459	-0.219264	-3.4328	-2.54563	-1.67706	1.00316	0.00577128
VCE9143	1	63238847	63238902	-0.16382	0.740199	1.64989	0.439894	1.36599	2.26725	-1.89672	-0.955357	0.0474452	-2.98471	-2.32508	-1.58174	1.0011	0.00577209
VCE112421	15	60865341	60865458	-0.189137	0.734324	1.66772	0.496508	1.46985	2.40651	-2.12099	-1.12868	-0.14462	-3.51091	-2.61599	-1.63867	1.00469	0.0057727
VCE10576	1	74967780	74967949	-0.48448	0.450767	1.39793	0.523289	1.46508	2.40196	-2.173	-1.2004	-0.208799	-3.51968	-2.68755	-1.77605	1.00148	0.00577325
VCE337219	8	75644577	75644629	-0.276914	0.626236	1.54477	0.416864	1.33564	2.24533	-1.98005	-1.04878	-0.0706956	-3.04704	-2.40097	-1.6541	1.00288	0.00577988
VCE245271	4	72428972	72429079	-0.524141	0.429073	1.27464	0.713051	1.58774	2.55392	-1.65569	-0.736401	0.230065	-3.07955	-2.36745	-1.53344	1.00305	0.00578096
VCE164259	2	36075146	36075240	0.0378317	0.859463	1.69216	0.352134	1.18763	2.02801	-1.96419	-1.07905	-0.163656	-2.98341	-2.26975	-1.55064	1.00581	0.00578703
VCE53742	11	40223716	40223814	-0.179324	0.602144	1.32348	0.72138	1.47298	2.28213	-1.66053	-0.834619	0.0655486	-2.99068	-2.3506	-1.58072	1.00444	0.00579372
VCE250187	4	116029360	116029416	-0.0929532	0.808225	1.69707	0.314384	1.21328	2.12384	-1.90865	-0.994213	-0.0737734	-2.81878	-2.23207	-1.56978	1.00445	0.00579386
VCE233297	3	169347926	169347993	-0.595035	0.362001	1.32247	0.512322	1.47821	2.43798	-2.28828	-1.28613	-0.256421	-3.704	-2.79796	-1.75143	1.00234	0.00579402
VCE189778	2	199843292	199843421	-0.360458	0.596505	1.52979	0.400921	1.33287	2.27623	-2.11113	-1.11787	-0.161724	-3.34984	-2.4385	-1.61523	1.00366	0.0057955
VCE341673	8	105106393	105106467	-0.741118	0.236132	1.2266	0.523878	1.5077	2.4862	-2.51542	-1.4761	-0.3986	-4.03053	-3.008	-1.83179	1.00142	0.00580224
VCE227013	3	118012519	118012573	-0.530488	0.432496	1.39292	0.529622	1.4765	2.42958	-2.16926	-1.16737	-0.156068	-3.61575	-2.64536	-1.66801	1.00619	0.00580513
VCE192352	2	212746985	212747079	-0.305344	0.61674	1.53566	0.55641	1.48331	2.41098	-1.79997	-0.860663	0.133144	-3.04299	-2.3536	-1.59999	1.00778	0.00580705
VCE75758	12	95766676	95766729	-0.245334	0.689147	1.64246	0.501861	1.44197	2.37765	-2.06658	-1.098	-0.0825861	-3.36637	-2.53785	-1.64913	1.00202	0.00581067
VCE80813	13	28442929	28443043	-0.282319	0.640786	1.56738	0.376728	1.30307	2.22316	-2.07982	-1.12703	-0.170408	-3.19802	-2.44058	-1.66056	1.00498	0.00581202
VCE250765	4	123250879	123251031	-0.272082	0.634652	1.53216	0.444546	1.34737	2.25565	-1.85235	-0.929754	-0.000353912	-2.94763	-2.29286	-1.55915	1.00209	0.00581463
VCE222112	3	81590400	81590490	-0.63338	0.324816	1.30463	0.54452	1.52815	2.47928	-2.47121	-1.45197	-0.391849	-3.94787	-3.02021	-1.89896	1.00387	0.00581685
VCE8826	1	61608630	61608720	-0.152117	0.762095	1.67713	-2.0668	-1.11252	-0.140597	0.408155	1.34472	2.25842	1.64843	2.47612	3.20649	1.0096	0.00581717
VCE127791	16	68427787	68427851	-0.0424327	0.854309	1.76257	-1.89096	-0.971665	-0.0452053	0.332835	1.23024	2.13413	1.5434	2.21339	2.84486	1.00733	0.00581739
VCE341918	8	105697238	105697603	-0.101715	0.813466	1.73137	0.320376	1.23159	2.15006	-1.96657	-1.03777	-0.0951159	-2.95044	-2.27522	-1.56624	1.0016	0.00582273
VCE311738	7	19132114	19132169	-0.361762	0.542567	1.46539	0.431379	1.36225	2.27142	-1.9695	-1.02794	-0.0808936	-3.14091	-2.38398	-1.61772	1.00248	0.00582398
VCE78341	12	116121565	116121837	-0.447263	0.497074	1.45852	0.383125	1.32744	2.26389	-2.17951	-1.22538	-0.235222	-3.38009	-2.57497	-1.66767	1.00092	0.00582611
VCE29521	1	225657757	225657820	-0.751994	0.258243	1.28511	0.544233	1.5501	2.53833	-2.49361	-1.4303	-0.372926	-4.14511	-2.98967	-1.78367	1.0073	0.00582756
VCE349561	9	19936739	19936855	-0.166343	0.722103	1.61989	0.426021	1.34213	2.24182	-1.88824	-0.963803	-0.0373024	-2.96002	-2.32921	-1.60027	1.00429	0.00582757
VCE83397	13	53393808	53393871	-0.498551	0.471803	1.44101	0.460145	1.42909	2.38945	-2.31857	-1.31577	-0.305719	-3.68071	-2.76104	-1.77657	1.0073	0.00582759
VCE8536	1	61098483	61098549	-0.496238	0.422238	1.36833	0.463623	1.41294	2.32782	-2.14164	-1.16427	-0.192472	-3.43797	-2.58252	-1.66755	1.0021	0.00583287
VCE299245	6	107631139	107631196	0.127078	0.809804	1.52985	0.54974	1.30076	2.03361	-1.77841	-0.987506	-0.159974	-2.95039	-2.30871	-1.54824	1.0096	0.00583328
VCE95107	14	32709126	32709241	-0.546803	0.432452	1.39251	0.683907	1.65762	2.64247	-1.8591	-0.779134	0.277245	-3.38721	-2.4316	-1.53843	1.00208	0.00583357
VCE188015	2	186554486	186554535	-0.273739	0.661172	1.56824	0.416667	1.34268	2.29594	-2.02419	-1.06391	-0.0919097	-3.22295	-2.39935	-1.61178	1.00143	0.00583416
VCE319876	7	84159593	84159661	-0.472898	0.483414	1.44839	0.430551	1.39874	2.34989	-2.26496	-1.26307	-0.262407	-3.54951	-2.68858	-1.71226	1.00338	0.00583787
VCE179987	2	145051106	145051191	-0.558752	0.368594	1.28437	0.584434	1.51937	2.44703	-1.99582	-0.99794	0.00933753	-3.42104	-2.53329	-1.58715	1.00715	0.00584002
VCE174535	2	104868767	104868847	-0.48334	0.457926	1.3974	0.520513	1.46117	2.40865	-2.16903	-1.18636	-0.194251	-3.55178	-2.67537	-1.69262	1.003	0.00584106
VCE243993	4	58139034	58139123	-0.384488	0.534309	1.46454	0.426078	1.35973	2.27999	-2.12621	-1.17158	-0.203255	-3.28604	-2.56855	-1.68237	1.00519	0.0058564
VCE220112	3	71422074	71422177	-0.0267983	0.873376	1.77143	0.3197	1.23148	2.1439	-1.95767	-1.03447	-0.0923693	-2.87676	-2.29232	-1.60722	1.00244	0.00585746
VCE96326	14	36315170	36315340	-0.447354	0.507503	1.46573	0.428079	1.39695	2.36415	-2.28954	-1.27577	-0.259749	-3.71941	-2.65896	-1.66625	1.00187	0.00586944
VCE13563	1	87739810	87739977	-0.48323	0.456899	1.42202	0.414495	1.37352	2.31471	-2.23597	-1.25359	-0.268711	-3.48478	-2.66257	-1.70708	1.0018	0.00587179
VCE100458	14	65392371	65392443	-0.370453	0.623883	1.58121	-2.22331	-1.21261	-0.206414	0.462983	1.41381	2.37695	1.66175	2.62107	3.62115	1.00953	0.00587245
VCE335758	8	65406018	65406101	-0.390372	0.511831	1.41864	0.539945	1.45164	2.35287	-1.82661	-0.864783	0.0855955	-3.06459	-2.31964	-1.55937	1.0096	0.00587245
VCE93942	14	27995706	27995788	-0.450909	0.480499	1.40889	0.514853	1.43616	2.36036	-2.00958	-1.05778	-0.0795116	-3.35117	-2.50076	-1.61271	1.00201	0.00587294
VCE183791	2	163640926	163640977	-0.512079	0.435777	1.38769	0.441967	1.40032	2.34864	-2.29822	-1.29896	-0.278415	-3.60556	-2.73401	-1.71542	1.00269	0.00587673
VCE203655	21	14452242	14452348	-0.532689	0.41335	1.36714	0.470104	1.42163	2.37382	-2.24982	-1.26475	-0.273308	-3.57099	-2.72658	-1.72647	1.00592	0.00587747
VCE208721	22	32909671	32909751	-0.125167	0.746824	1.58999	0.365342	1.22966	2.11002	-1.85328	-0.963175	-0.0400126	-2.8198	-2.21427	-1.52156	1.00404	0.005884
VCE12312	1	82267404	82267492	-0.527067	0.394593	1.34932	0.569719	1.51574	2.44454	-2.22103	-1.25148	-0.254452	-3.59871	-2.8262	-1.77193	1.00041	0.00588743
VCE160825	2	12091290	12091348	-0.241468	0.669055	1.56835	0.403591	1.3156	2.22985	-2.0226	-1.09682	-0.150186	-3.12841	-2.43015	-1.66253	1.00482	0.00588768
VCE24300	1	184294182	184294255	-0.380859	0.585511	1.52706	-2.21734	-1.25114	-0.265671	0.421098	1.34695	2.30018	1.74687	2.60322	3.45982	1.00573	0.00588809
VCE29038	1	219657309	219657358	-0.521282	0.451069	1.41793	0.432083	1.39308	2.36016	-2.28047	-1.26287	-0.260288	-3.69497	-2.63765	-1.65718	1.00241	0.00588821
VCE112502	15	61091254	61091312	-0.203796	0.706383	1.61506	0.33918	1.25045	2.16747	-2.00992	-1.07873	-0.140282	-3.02682	-2.35142	-1.6064	1.00751	0.00589195
VCE311958	7	20700856	20700915	-0.507721	0.423123	1.34793	0.50785	1.43841	2.36172	-2.17529	-1.20244	-0.209848	-3.51483	-2.66237	-1.72292	1.00731	0.00589198
VCE42572	10	93056386	93056482	-0.324857	0.613664	1.54848	0.403492	1.33842	2.27609	-2.15984	-1.17225	-0.185028	-3.3677	-2.50604	-1.66313	1.00408	0.00589525
VCE245387	4	74231092	74231146	-0.607755	0.347225	1.29808	0.574292	1.5291	2.48811	-2.12189	-1.10433	-0.0801612	-3.55593	-2.6375	-1.70055	1.00494	0.00589554
VCE93428	14	25845566	25845735	-0.764115	0.243537	1.14936	0.662919	1.58713	2.57972	-2.02282	-1.03257	-0.0333535	-3.51811	-2.65921	-1.69383	1.00562	0.0058989
VCE137327	17	48336687	48336761	-0.230783	0.691252	1.62086	0.368523	1.28459	2.19869	-2.06995	-1.10762	-0.171367	-3.14028	-2.4027	-1.64448	1.00132	0.00589902
VCE72162	12	65585817	65585929	-0.53555	0.431445	1.37255	0.504239	1.44285	2.40364	-2.234	-1.24821	-0.241233	-3.5816	-2.71517	-1.76239	1.00152	0.00590037
VCE324306	7	115688793	115688844	-0.332506	0.612952	1.54998	0.436941	1.36311	2.29488	-2.10727	-1.14374	-0.166684	-3.30344	-2.529	-1.68079	1.00374	0.00590389
VCE225730	3	114417839	114417890	-0.538941	0.32552	1.23088	0.635983	1.53688	2.42091	-1.90036	-0.916782	0.153418	-3.34497	-2.44156	-1.49912	1.00367	0.00591263
VCE189233	2	198358646	198358734	-0.0719961	0.821339	1.72187	0.32731	1.22207	2.13765	-1.87537	-0.958307	-0.0321372	-2.80217	-2.19726	-1.53394	1.00252	0.00591325
VCE97279	14	41580875	41580926	-0.206012	0.703708	1.60217	0.4271	1.33759	2.25733	-1.99115	-1.05809	-0.11673	-3.06927	-2.43924	-1.68305	1.00958	0.00591356
VCE16535	1	101951445	101951495	0.00578938	0.904824	1.78738	0.353202	1.25405	2.16208	-1.93613	-1.03626	-0.1049	-2.91094	-2.32627	-1.62176	1.0029	0.00591378
VCE97316	14	42028878	42028986	-0.345998	0.587612	1.50542	0.487622	1.43103	2.36246	-2.07521	-1.11439	-0.143818	-3.32826	-2.58926	-1.67531	1.00269	0.00591419
VCE194471	2	225461952	225462004	-0.280009	0.484061	1.40142	0.614222	1.53341	2.3405	-1.69207	-0.730754	0.326658	-2.98619	-2.23907	-1.37926	1.00396	0.00591574
VCE15997	1	97850002	97850064	-0.577061	0.325129	1.22164	0.80808	1.72474	2.64112	-1.41785	-0.491076	0.437627	-2.89805	-2.24568	-1.49498	1.0058	0.00591885
VCE251146	4	125973586	125973642	-0.511549	0.427151	1.37629	0.47014	1.4206	2.36188	-2.24733	-1.26947	-0.258474	-3.56456	-2.71708	-1.75442	1.00421	0.0059196
VCE134244	17	28024887	28025031	-0.461931	0.516178	1.46976	0.493208	1.45687	2.42484	-2.20024	-1.17074	-0.172995	-3.58309	-2.62989	-1.69315	1.00431	0.00592447
VCE160862	2	12433069	12433218	-0.289387	0.609491	1.44583	0.782865	1.65276	2.56218	-1.62829	-0.713478	0.234108	-3.12183	-2.40855	-1.56985	1.00747	0.00592577
VCE110218	15	46555923	46556024	-0.222226	0.679497	1.58634	0.381368	1.29572	2.20282	-1.99641	-1.06445	-0.126255	-3.07765	-2.36963	-1.62037	1.00471	0.00592727
VCE297179	6	98047338	98047408	-0.894324	0.160278	1.1808	0.625127	1.6358	2.67039	-2.44821	-1.34813	-0.274934	-4.17403	-2.99594	-1.82241	1.00517	0.00592999
VCE186555	2	176740350	176740434	-0.365754	0.550617	1.47337	0.431138	1.34679	2.26972	-2.01756	-1.07227	-0.121474	-3.1753	-2.44749	-1.61249	1.00776	0.00593013
VCE254003	4	146475128	146475235	-0.454923	0.536644	1.50419	0.427271	1.37868	2.34515	-2.25453	-1.23552	-0.232672	-3.57952	-2.61797	-1.6637	1.00962	0.00593215
VCE7326	1	55738702	55738752	-0.253274	0.674549	1.60308	0.474336	1.4068	2.33196	-2.14907	-1.17812	-0.194473	-3.50878	-2.59666	-1.63548	1.00362	0.0059337
VCE25836	1	200448493	200448572	-0.196469	0.71241	1.62286	0.346175	1.27124	2.17219	-2.00919	-1.06791	-0.131647	-3.02156	-2.34767	-1.62041	1.0012	0.00593702
VCE348812	9	16585440	16585625	-0.172717	0.607431	1.41752	0.472481	1.29677	2.08652	-2.39042	-1.43154	-0.435773	-3.67229	-2.74291	-1.69458	1.00845	0.00594232
VCE2787	1	27482594	27482694	-0.14307	0.807803	1.77538	-2.06177	-1.08364	-0.126	0.416984	1.36065	2.29556	1.59307	2.45743	3.27133	1.00879	0.00594357
VCE331372	8	25980020	25980110	-0.0930926	0.819288	1.71551	0.336978	1.24613	2.15353	-1.9789	-1.05052	-0.115428	-2.95256	-2.30587	-1.60284	1.00104	0.00594529
VCE173723	2	100065519	100065594	-0.452843	0.505532	1.46262	0.483262	1.45307	2.40293	-2.31283	-1.31628	-0.318468	-3.69202	-2.79035	-1.81498	1.00231	0.00594577
VCE93600	14	26329262	26329423	-0.345483	0.589911	1.52932	0.421718	1.35791	2.30147	-2.13106	-1.15068	-0.178455	-3.36747	-2.51499	-1.65305	1.0062	0.00594836
VCE193148	2	217947218	217947271	-0.00380028	0.915769	1.82866	-1.98398	-1.01733	-0.0475278	0.71241	1.66248	2.61705	1.70301	2.7417	3.54878	1.00287	0.00595069
VCE312990	7	26623057	26623111	-0.242355	0.668926	1.58287	0.341596	1.26178	2.17221	-2.01766	-1.08442	-0.147987	-3.04726	-2.3521	-1.616	1.00238	0.00595611
VCE343793	8	118793362	118793450	-0.628013	0.30345	1.24379	0.618297	1.55718	2.47588	-2.03445	-1.04267	-0.0542991	-3.54071	-2.59972	-1.63781	1.00542	0.00595996
VCE223458	3	89505524	89505606	-0.482558	0.456423	1.39865	0.422208	1.35414	2.29689	-2.21805	-1.24587	-0.257055	-3.43727	-2.64206	-1.70996	1.00357	0.00596588
VCE300723	6	120662817	120662901	-0.549686	0.436427	1.32236	0.673681	1.59664	2.5767	-2.07446	-1.09045	-0.0771502	-3.62705	-2.72919	-1.71712	1.00815	0.00598131
VCE202055	20	54419718	54419776	-0.553379	0.387071	1.34634	0.516945	1.48497	2.42333	-2.22074	-1.23254	-0.226263	-3.5933	-2.74266	-1.76117	1.00397	0.00598159
VCE295663	6	90779691	90779750	-0.612422	0.318509	1.26676	0.576799	1.52237	2.45482	-2.08848	-1.0927	-0.0826577	-3.53471	-2.61181	-1.69099	1.00108	0.00598257
VCE304798	6	152272412	152272461	-0.224645	0.547136	1.3947	0.674836	1.54718	2.34944	-1.72953	-0.824512	0.114832	-3.11455	-2.39895	-1.5313	1.00539	0.00598368
VCE5530	1	44946051	44946150	-0.379497	0.562189	1.4363	0.603111	1.49453	2.43116	-1.90545	-0.938005	0.0424873	-3.26185	-2.439	-1.63308	1.00337	0.00598483
VCE336499	8	71063097	71063215	0.0731272	0.962913	1.85405	-1.87799	-0.965796	-0.0685871	0.364134	1.26211	2.15508	1.59194	2.25189	2.85236	1.00573	0.00598627
VCE84029	13	57843699	57843759	-0.163249	0.740327	1.64571	0.338884	1.25567	2.16533	-1.99114	-1.06551	-0.126391	-2.94441	-2.34802	-1.64875	1.00115	0.00598656
VCE116876	15	95764286	95764359	-0.311707	0.618326	1.53856	0.502921	1.43138	2.36393	-2.0441	-1.07633	-0.107286	-3.30989	-2.5305	-1.67638	1.0051	0.00598929
VCE191496	2	207256643	207256723	-0.228928	0.67495	1.59744	0.360611	1.28782	2.19909	-2.05563	-1.11066	-0.177228	-3.13573	-2.41554	-1.63292	1.00636	0.00599146
VCE140727	17	70767362	70767465	-0.188828	0.726913	1.64236	0.328636	1.2375	2.15519	-1.97475	-1.04406	-0.114099	-2.95856	-2.29137	-1.57997	1.00133	0.00599413
VCE77094	12	103571449	103571500	-0.331366	0.616906	1.54948	0.428381	1.36224	2.28963	-2.04055	-1.06648	-0.0927477	-3.24927	-2.42468	-1.6123	1.00567	0.00599465
VCE270953	5	94314401	94314815	-0.260328	0.658652	1.57495	0.356695	1.2808	2.19776	-2.0685	-1.11475	-0.163093	-3.10998	-2.40591	-1.63295	1.00129	0.00599677
VCE283345	5	171826036	171826114	-0.48539	0.452897	1.40382	0.438377	1.3909	2.32742	-2.26503	-1.27213	-0.278701	-3.55155	-2.69794	-1.72595	1.00872	0.00599707
VCE7320	1	55703946	55704001	-0.430087	0.467776	1.34776	0.612494	1.49987	2.39742	-1.73454	-0.792364	0.194613	-3.01623	-2.31309	-1.50857	1.00362	0.00599918
VCE50448	11	15537357	15537410	-0.107356	0.799056	1.70813	0.46123	1.3943	2.31241	-1.8861	-0.965164	-0.00712684	-2.99151	-2.38275	-1.68242	1.00945	0.00600104
VCE184228	2	164620276	164620511	-0.345482	0.591407	1.53781	0.455446	1.40208	2.34004	-2.20687	-1.23743	-0.25587	-3.4659	-2.66456	-1.78085	1.00807	0.00600237
VCE89574	13	92575494	92575659	0.141433	1.03014	1.92926	-1.90208	-0.99491	-0.0617209	0.375846	1.28838	2.17819	1.58219	2.30369	2.92245	1.00392	0.00600441
VCE242833	4	44558010	44558105	-0.347638	0.582281	1.50801	0.407341	1.34337	2.25828	-2.06222	-1.12553	-0.147158	-3.21254	-2.48595	-1.6479	1.00192	0.00600558
VCE318193	7	69185693	69185746	-0.484168	0.464227	1.40158	0.443474	1.3847	2.33014	-2.15014	-1.16418	-0.182818	-3.43318	-2.54257	-1.6806	1.00124	0.00600647
VCE136901	17	46699243	46699368	-0.481476	0.502458	1.46578	0.531383	1.4819	2.44451	-2.19252	-1.15324	-0.156086	-3.64127	-2.62495	-1.67245	1.00295	0.0060102
VCE314839	7	38919227	38919391	-0.305106	0.58844	1.50442	0.529157	1.45301	2.35478	-2.00066	-1.033	-0.0623877	-3.23685	-2.49443	-1.72537	1.00289	0.00601079
VCE11982	1	81619446	81619519	-0.621928	0.317948	1.19722	0.721179	1.61675	2.56374	-1.90187	-0.92428	0.0749061	-3.43082	-2.57876	-1.62528	1.00578	0.00601119
VCE15385	1	96037185	96037272	-0.26874	0.650948	1.5796	0.378402	1.30414	2.22546	-2.11472	-1.13756	-0.167442	-3.22653	-2.45901	-1.6398	1.00217	0.00601497
VCE269480	5	89724328	89724394	-0.0909733	0.802594	1.71346	0.297655	1.2087	2.10978	-1.90279	-0.991167	-0.072807	-2.78648	-2.22005	-1.57197	1.00723	0.0060159
VCE187622	2	182800020	182800092	-0.244753	0.665327	1.57722	0.418315	1.34162	2.26233	-1.95652	-1.01131	-0.0562786	-3.04349	-2.37904	-1.6146	1.00448	0.00601659
VCE84584	13	59632673	59632726	-0.149869	0.753372	1.69057	-1.98325	-1.05833	-0.124486	0.321951	1.26166	2.17084	1.61001	2.33555	2.96369	1.00403	0.00601706
VCE275270	5	125236240	125236423	-0.506524	0.451285	1.39935	0.499188	1.46164	2.43448	-2.34414	-1.34741	-0.315754	-3.75825	-2.86488	-1.75504	1.00421	0.00601806
VCE139147	17	59342092	59342159	-0.215081	0.691171	1.59953	0.471948	1.39539	2.30128	-1.7846	-0.851884	0.0776159	-2.89596	-2.25603	-1.57003	1.00093	0.00602033
VCE160385	2	7116809	7116916	-0.0601093	0.861581	1.78606	0.428136	1.35033	2.27564	-2.08053	-1.13458	-0.183154	-3.22736	-2.49506	-1.72904	1.00035	0.00602049
VCE337341	8	76076358	76076556	-0.321665	0.594781	1.51263	0.413533	1.34012	2.2667	-2.05723	-1.12444	-0.160537	-3.23044	-2.49138	-1.62331	1.00656	0.0060241
VCE170036	2	66508220	66508320	-0.301274	0.660539	1.62316	-2.25267	-1.22932	-0.234091	0.43755	1.39254	2.35454	1.69663	2.61702	3.58536	1.00598	0.00602601
VCE65052	12	5468050	5468112	-0.385435	0.541165	1.48538	0.387293	1.33337	2.2632	-2.09786	-1.13163	-0.158077	-3.31116	-2.45543	-1.6194	1.00255	0.00602663
VCE18785	1	120117554	120117641	-0.564175	0.417775	1.36659	0.52354	1.48641	2.46136	-2.30325	-1.30015	-0.263306	-3.7943	-2.78183	-1.79635	1.00258	0.00602915
VCE84445	13	59333880	59333963	-0.411442	0.486521	1.38316	0.527484	1.42652	2.33453	-1.90213	-0.944103	0.0585819	-3.11536	-2.38441	-1.57362	1.0037	0.00603044
VCE71841	12	62847919	62847993	-0.126836	0.793705	1.71993	0.423458	1.35128	2.27605	-2.02667	-1.06532	-0.105646	-3.1607	-2.42954	-1.65219	1.00109	0.00603058
VCE96955	14	38548039	38548139	-0.00741122	0.823577	1.65204	-1.90287	-1.01992	-0.103369	0.350674	1.19958	2.03808	1.54268	2.22314	2.84688	1.0053	0.00603257
VCE182051	2	156016916	156017034	-0.427595	0.531636	1.4894	0.479696	1.41819	2.36361	-2.25947	-1.28523	-0.267817	-3.5623	-2.75407	-1.73968	1.00259	0.00603269
VCE309655	7	7822520	7822570	-0.382114	0.513945	1.43766	0.469363	1.39901	2.3033	-2.02149	-1.05487	-0.0313269	-3.23625	-2.45168	-1.58673	1.00316	0.00603498
VCE101051	14	68459066	68459118	-0.383872	0.494357	1.33211	0.639545	1.50898	2.4165	-1.86493	-0.943387	0.0422137	-3.22478	-2.50076	-1.64058	1.00517	0.0060352
VCE260036	5	6936146	6936229	-0.521272	0.401448	1.33135	0.531804	1.46825	2.38958	-2.09271	-1.11103	-0.135916	-3.45039	-2.58543	-1.69085	1.00825	0.00603557
VCE286865	6	16546850	16546908	0.0712451	0.981864	1.88946	0.385251	1.29234	2.21054	-1.97921	-1.05002	-0.114775	-2.98443	-2.38311	-1.66384	1.0037	0.00603671
VCE342803	8	114537928	114537993	-0.447824	0.501311	1.37891	0.665043	1.57712	2.52479	-2.11497	-1.12606	-0.105356	-3.6393	-2.74063	-1.7282	1.00338	0.00603859
VCE232976	3	168823298	168823351	-0.742091	0.22955	1.19282	0.64202	1.60967	2.57174	-2.28187	-1.20648	-0.161627	-3.9383	-2.81743	-1.70233	1.0044	0.00603875
VCE363202	9	132507526	132507581	-0.069312	0.829044	1.72973	0.409105	1.33263	2.24461	-1.99879	-1.05958	-0.122955	-3.06536	-2.42714	-1.64766	1.00059	0.00604062
VCE341908	8	105659327	105659414	-0.572378	0.403224	1.36834	0.457586	1.41614	2.37989	-2.3346	-1.32288	-0.298436	-3.70281	-2.76041	-1.74406	1.00353	0.00604445
VCE154836	19	13092146	13092302	-0.287831	0.615135	1.51807	0.484382	1.40629	2.32235	-1.85998	-0.934242	0.013328	-3.03597	-2.36253	-1.59696	1.00261	0.00604554
VCE32866	10	11290944	11290994	-0.264675	0.655375	1.58701	0.619803	1.57715	2.52561	-2.12159	-1.08629	-0.0773653	-3.64625	-2.65628	-1.74411	1.00365	0.00604566
VCE341387	8	102510225	102510279	-0.1549	0.746562	1.64932	0.380325	1.30076	2.20939	-1.88762	-0.973109	-0.0359135	-2.88695	-2.29287	-1.61069	1.00313	0.00604792
VCE201162	20	47078155	47078235	0.0170908	0.793483	1.60232	0.429119	1.24755	2.0548	-1.82594	-0.968268	-0.0820353	-2.84521	-2.22175	-1.53386	1.007	0.00605103
VCE263354	5	44687963	44688077	-0.370825	0.548132	1.49172	0.449481	1.39582	2.31578	-2.15558	-1.17737	-0.206402	-3.37101	-2.60868	-1.72446	1.00546	0.00605208
VCE137269	17	48258741	48258829	-0.360084	0.563914	1.50165	0.44017	1.37698	2.30679	-2.10252	-1.13979	-0.169296	-3.32732	-2.5392	-1.67175	1.00159	0.00605273
VCE45512	10	112721792	112721860	-0.496213	0.442676	1.38117	0.492754	1.43531	2.38859	-2.20783	-1.21455	-0.218329	-3.58386	-2.6671	-1.70082	1.00113	0.00605511
VCE292623	6	63162628	63162680	-0.471556	0.452387	1.39696	0.473461	1.43142	2.36336	-2.27831	-1.30135	-0.318126	-3.57598	-2.77955	-1.79171	1.00866	0.00605568
VCE250754	4	123158723	123158813	-0.270352	0.634389	1.54866	0.372799	1.29889	2.2082	-1.99325	-1.04208	-0.0913971	-3.04019	-2.3507	-1.60119	1.0021	0.00605773
VCE91871	13	109531691	109531780	-0.303137	0.639247	1.58238	0.438772	1.38345	2.31887	-2.12032	-1.16703	-0.185342	-3.37845	-2.59796	-1.62281	1.00277	0.00605952
VCE217227	3	58926997	58927046	-0.216778	0.702723	1.60626	0.423299	1.34512	2.25358	-1.98927	-1.05662	-0.104697	-3.10386	-2.40425	-1.66343	1.00325	0.00606007
VCE305164	6	156045954	156046010	-0.158595	0.743779	1.65001	0.334764	1.24213	2.1566	-1.9673	-1.03925	-0.112841	-2.95828	-2.3078	-1.57719	1.00345	0.00606061
VCE85457	13	66052895	66052949	-0.154202	0.754691	1.66968	0.429731	1.3644	2.29197	-1.93997	-1.00726	-0.0548547	-3.06125	-2.39852	-1.6193	1.00616	0.00606078
VCE72695	12	69248020	69248120	-0.273846	0.6291	1.53388	0.362749	1.2629	2.17435	-1.97599	-1.05881	-0.105305	-2.99327	-2.33961	-1.59512	1.005	0.00606087
VCE281401	5	165884451	165884529	-0.195787	0.694203	1.59381	0.356011	1.26396	2.16673	-1.96474	-1.04412	-0.107198	-2.94598	-2.33539	-1.60403	1.00188	0.0060625
VCE23286	1	176923220	176923272	-0.153768	0.755112	1.6716	-1.96367	-1.04428	-0.101888	0.318372	1.23845	2.15469	1.56844	2.29543	2.94748	1.00442	0.00606541
VCE246132	4	80587054	80587116	-0.385951	0.569264	1.51432	0.373002	1.31474	2.27588	-2.15656	-1.18094	-0.193396	-3.37607	-2.49683	-1.63533	1.00337	0.0060661
VCE50725	11	16152155	16152365	-0.734613	0.278754	1.25928	0.51082	1.49388	2.49051	-2.4726	-1.42419	-0.355833	-4.06161	-2.92794	-1.79436	1.00271	0.00606902
VCE332287	8	34076349	34076431	-0.0127774	0.887556	1.79143	0.565432	1.50504	2.42681	-1.90672	-0.948797	0.009627	-3.29358	-2.44443	-1.60694	1.0033	0.00608191
VCE339671	8	92509364	92509591	0.00302021	0.892526	1.78989	0.322179	1.24677	2.15147	-1.96533	-1.0238	-0.0889135	-2.95861	-2.28341	-1.55881	1.00193	0.00609142
VCE350473	9	24354310	24354403	-0.545963	0.419023	1.32773	0.602195	1.52378	2.48702	-2.05932	-1.07992	-0.0756428	-3.48404	-2.62847	-1.6946	1.00646	0.00609199
VCE233130	3	169165783	169165842	-0.390858	0.56128	1.50469	0.370821	1.30235	2.23728	-2.15055	-1.17453	-0.189581	-3.34983	-2.46786	-1.62009	1.00778	0.00609378
VCE301423	6	126530109	126530186	-0.347792	0.508615	1.36054	0.44833	1.31699	2.18275	-2.2945	-1.34888	-0.347453	-3.57197	-2.68971	-1.67844	1.00553	0.00609474
VCE241653	4	32161277	32161333	-0.0957661	0.795611	1.69466	-1.95208	-1.02468	-0.0980151	0.318392	1.23412	2.13075	1.55534	2.26797	2.93946	1.00232	0.00609746
VCE356268	9	82370309	82370416	-0.0494902	0.857972	1.7762	0.316899	1.23263	2.14373	-1.93178	-1.01823	-0.0917651	-2.87353	-2.27186	-1.59421	1.00812	0.00609954
VCE152329	18	64401444	64401502	-0.536859	0.402762	1.36369	0.5208	1.46898	2.41479	-2.23401	-1.23104	-0.22626	-3.59961	-2.73418	-1.74009	1.00205	0.00610239
VCE62220	11	122103448	122103497	-0.15788	0.764506	1.69576	0.489945	1.40743	2.33479	-1.81516	-0.895466	0.0391582	-2.97582	-2.33183	-1.58238	1.0098	0.00610384
VCE23649	1	178262231	178262301	-0.021675	0.881392	1.77252	0.359848	1.26234	2.16802	-1.90012	-0.984604	-0.0523748	-2.92018	-2.25206	-1.55659	1.00167	0.00610517
VCE82235	13	43512319	43512369	-0.296155	0.637308	1.5731	0.469103	1.41024	2.34118	-2.09387	-1.12739	-0.170285	-3.35172	-2.56668	-1.6739	1.00539	0.00610757
VCE343725	8	118458538	118458589	-0.316123	0.586402	1.51022	0.517556	1.4574	2.37165	-1.98758	-1.03357	-0.0778066	-3.19898	-2.51985	-1.73544	1.00809	0.00611228
VCE296355	6	93320731	93320795	-0.358772	0.590842	1.54422	0.390043	1.32731	2.26385	-2.14353	-1.16795	-0.20935	-3.28386	-2.5218	-1.68773	1.00366	0.00611422
VCE311118	7	15967778	15967931	0.0638183	0.695209	1.38992	0.564359	1.2783	1.93505	-2.22953	-1.31256	-0.385744	-3.45594	-2.58803	-1.69608	1.00435	0.00611642
VCE87284	13	73515034	73515133	-0.246707	0.656386	1.56931	0.338242	1.25963	2.16718	-1.95278	-1.03078	-0.115143	-2.9388	-2.31344	-1.60521	1.00013	0.00611689
VCE3571	1	34483121	34483263	-0.477786	0.431306	1.32123	0.571639	1.47029	2.37875	-1.89823	-0.95944	-0.00487641	-3.21804	-2.44695	-1.6311	1.00476	0.00611965
VCE107854	15	35104799	35104868	-0.399149	0.553907	1.49825	0.41506	1.35789	2.30864	-2.14832	-1.1629	-0.192442	-3.41088	-2.50941	-1.65394	1.00393	0.00612079
VCE323236	7	110230164	110230232	-0.418734	0.506004	1.42219	0.467529	1.40059	2.33828	-2.07643	-1.12988	-0.145737	-3.35738	-2.54785	-1.62377	1.00063	0.00612157
VCE22352	1	169931680	169931734	-0.574771	0.409017	1.35427	0.659301	1.61974	2.60986	-2.11309	-1.10492	-0.0705225	-3.66562	-2.77409	-1.73099	1.00196	0.00612867
VCE299791	6	111847708	111847759	-0.406048	0.53407	1.46109	0.465324	1.40717	2.34602	-2.12244	-1.15437	-0.18975	-3.41115	-2.56752	-1.70458	1.00322	0.00612967
VCE150777	18	55046290	55046344	-0.469706	0.485347	1.43834	0.456663	1.41478	2.3669	-2.28742	-1.27595	-0.258435	-3.63523	-2.72517	-1.66941	1.00347	0.00613197
VCE101052	14	68459206	68459397	-0.506363	0.437003	1.39879	0.418055	1.37608	2.32206	-2.26351	-1.26398	-0.249845	-3.56689	-2.65865	-1.64934	1.00359	0.0061323
VCE57428	11	84413674	84413779	-0.410533	0.513761	1.46562	0.452405	1.39774	2.32423	-2.14784	-1.16685	-0.169383	-3.42629	-2.57068	-1.67688	1.00632	0.00613353
VCE294209	6	80763844	80763900	-0.2998	0.571581	1.46773	0.518983	1.41729	2.29603	-1.82104	-0.895277	0.101685	-2.97619	-2.30819	-1.55236	1.0046	0.00613526
VCE94600	14	30223296	30223368	-0.455122	0.506853	1.40879	0.628798	1.53575	2.50817	-1.88396	-0.910162	0.0626029	-3.28174	-2.48195	-1.61452	1.00093	0.00613776
VCE52608	11	31234810	31235014	-0.418437	0.517827	1.4507	0.394007	1.325	2.2556	-2.17649	-1.19737	-0.223578	-3.40416	-2.54179	-1.62932	1.00268	0.00614306
VCE166571	2	52055574	52055670	-0.475301	0.461926	1.42847	0.444023	1.39875	2.34127	-2.26648	-1.28642	-0.297176	-3.58433	-2.70748	-1.72744	1.00538	0.00614434
VCE136641	17	44561263	44561331	-0.527888	0.421821	1.38532	0.452906	1.41006	2.35805	-2.29859	-1.31314	-0.306503	-3.60779	-2.76456	-1.76775	1.00204	0.00614564
VCE329560	8	8493536	8493591	-0.62599	0.329203	1.2913	0.580368	1.5397	2.49544	-2.12223	-1.13767	-0.101524	-3.53446	-2.71365	-1.70774	1.00553	0.00614707
VCE189473	2	199100942	199101033	-0.585567	0.378016	1.32616	0.527727	1.48549	2.42881	-2.11669	-1.13426	-0.132006	-3.54856	-2.61589	-1.68928	1.00131	0.00615238
VCE270998	5	94457038	94457270	-0.507497	0.408467	1.34097	0.573218	1.51434	2.4302	-2.13891	-1.14581	-0.12794	-3.58515	-2.70561	-1.5996	1.00737	0.00615959
VCE354430	9	72426508	72426563	-0.380877	0.560708	1.52193	0.424338	1.37688	2.31348	-2.18963	-1.21093	-0.223677	-3.42278	-2.58905	-1.73398	1.00543	0.00616495
VCE179861	2	144811781	144811852	-0.266538	0.678875	1.61178	0.353496	1.28029	2.20621	-2.07815	-1.11993	-0.163416	-3.17083	-2.40488	-1.62917	1.0023	0.00616672
VCE38387	10	63604131	63604180	-0.159572	0.755406	1.6448	0.314423	1.21476	2.13646	-1.96107	-1.03071	-0.102287	-2.88111	-2.27955	-1.5835	1.00342	0.00616896
VCE297265	6	98293458	98293520	-0.287673	0.510035	1.45481	0.571619	1.49766	2.33836	-1.86962	-0.863281	0.288085	-3.18048	-2.33319	-1.36758	1.00721	0.00617033
VCE109527	15	40092073	40092243	-0.182881	0.719553	1.62487	0.341596	1.251	2.16516	-1.96935	-1.04506	-0.126882	-2.95914	-2.32099	-1.5985	1.00149	0.00617098
VCE291207	6	50598930	50598995	-0.0925445	0.754816	1.63497	0.38922	1.2868	2.14574	-1.90771	-1.01905	-0.107447	-2.92419	-2.31373	-1.62474	1.0055	0.00617184
VCE464	1	5328223	5328308	-0.0758469	0.81776	1.72708	0.403108	1.32725	2.23461	-2.01828	-1.09231	-0.138575	-3.11246	-2.44791	-1.65324	1.00647	0.00617254
VCE272487	5	106815064	106815133	-0.186049	0.726046	1.63712	0.345015	1.25673	2.16901	-2.01179	-1.07143	-0.130594	-3.02844	-2.33748	-1.60424	1.00761	0.00617279
VCE255102	4	152450299	152450375	-0.0599041	0.827505	1.73144	0.313489	1.21647	2.11561	-1.91806	-1.00035	-0.087051	-2.82078	-2.24103	-1.57313	1.00153	0.00617298
VCE269758	5	91057620	91057680	-0.431525	0.539941	1.50452	0.428469	1.39702	2.35359	-2.27449	-1.27285	-0.269165	-3.63826	-2.66294	-1.71233	1.00887	0.00617505
VCE251950	4	130359837	130359932	-0.270162	0.653891	1.58529	0.356561	1.28361	2.21419	-2.01269	-1.05223	-0.0972944	-3.06066	-2.34808	-1.60243	1.00269	0.00617532
VCE342337	8	108484056	108484135	-0.344243	0.580742	1.4909	0.374783	1.30015	2.22927	-2.1219	-1.17069	-0.208426	-3.22867	-2.50643	-1.66538	1.00146	0.00617567
VCE192229	2	212246282	212246342	-0.207779	0.692132	1.60193	0.349513	1.26003	2.16268	-1.93529	-0.997411	-0.0712121	-2.93694	-2.26989	-1.55098	1.00389	0.00617628
VCE126874	16	62747556	62747649	-0.531827	0.418617	1.35725	0.525879	1.46652	2.41476	-2.05653	-1.07601	-0.0623967	-3.42784	-2.54867	-1.64111	1.00785	0.00617732
VCE271693	5	99778273	99778507	-0.417074	0.523482	1.49034	0.447118	1.40955	2.35818	-2.28426	-1.27996	-0.260237	-3.6071	-2.70029	-1.71519	1.00444	0.00617765
VCE98954	14	55847841	55847905	-0.606935	0.359405	1.29886	0.523174	1.47042	2.43791	-2.2381	-1.2454	-0.217224	-3.6412	-2.76827	-1.69557	1.00232	0.00617832
VCE136158	17	39813932	39814031	-0.341887	0.575825	1.5072	0.359469	1.2847	2.21921	-2.0916	-1.13269	-0.160321	-3.23087	-2.43061	-1.58347	1.00072	0.00617876
VCE350814	9	26175626	26175681	-0.0515607	0.871774	1.79224	0.374235	1.29533	2.20982	-2.02808	-1.0989	-0.14281	-3.0842	-2.42364	-1.64856	1.00127	0.00617984
VCE264911	5	61039163	61039264	-0.594338	0.318203	1.25693	0.594861	1.52813	2.43707	-2.14133	-1.16477	-0.154971	-3.54476	-2.73069	-1.77521	1.0046	0.00618139
VCE270885	5	94207042	94207116	-0.19508	0.694311	1.60504	0.401193	1.33327	2.22911	-1.9695	-1.04179	-0.104691	-3.05227	-2.38467	-1.64334	1.00307	0.0061816
VCE13454	1	87530569	87530620	-0.444548	0.486192	1.43195	0.50422	1.47562	2.43304	-2.20158	-1.22639	-0.227532	-3.58974	-2.74142	-1.7208	1.00357	0.00618241
VCE339802	8	92824465	92824540	-0.0973105	0.79967	1.69606	0.322318	1.22981	2.13203	-1.93905	-1.02157	-0.091907	-2.89746	-2.27028	-1.56352	1.00398	0.00618332
VCE126823	16	62537623	62537733	-0.943015	0.130424	1.09166	0.705809	1.66806	2.72526	-2.20891	-1.16457	-0.0958248	-3.96783	-2.88967	-1.71005	1.00358	0.00618507
VCE10040	1	71756680	71756778	-0.611313	0.362817	1.32648	0.453644	1.41173	2.38304	-2.33384	-1.31933	-0.307922	-3.6907	-2.76627	-1.70726	1.00674	0.00618584
VCE274545	5	122869183	122869260	-0.398496	0.529318	1.4857	0.406054	1.35805	2.29889	-2.19003	-1.21285	-0.214936	-3.42434	-2.58368	-1.68171	1.00169	0.00618798
VCE249964	4	112862462	112862528	-0.233264	0.696639	1.61804	0.41649	1.35335	2.28352	-1.98975	-1.03512	-0.0680396	-3.13145	-2.39568	-1.60081	1.00776	0.00619113
VCE355282	9	78757054	78757118	-0.37061	0.544116	1.48108	0.511485	1.45475	2.37521	-2.03502	-1.06766	-0.104423	-3.31963	-2.54039	-1.67131	1.00247	0.00619171
VCE302355	6	132947195	132947265	-0.61093	0.306755	1.22492	0.645279	1.56853	2.48379	-1.92334	-0.958212	0.0202066	-3.37798	-2.55456	-1.62385	1.00205	0.00619355
VCE52727	11	31720394	31720457	-0.176392	0.71808	1.61727	0.41178	1.31548	2.21544	-1.84953	-0.926217	0.00281312	-2.89118	-2.25931	-1.55436	1.00352	0.00619461
VCE152580	18	66935348	66935401	-0.209555	0.609219	1.44379	0.444594	1.29424	2.12729	-2.17765	-1.23419	-0.274985	-3.3607	-2.54425	-1.634	1.00317	0.00619539
VCE9431	1	64728086	64728152	-0.112891	0.737142	1.59474	0.350306	1.22146	2.08678	-1.93488	-1.04971	-0.135889	-2.94008	-2.28166	-1.55463	1.0034	0.00619611
VCE335270	8	63770736	63770788	-0.479724	0.474544	1.42968	0.438457	1.3921	2.33316	-2.18686	-1.21518	-0.225469	-3.45862	-2.64442	-1.68482	1.00094	0.00619706
VCE268054	5	82155088	82155226	-0.25912	0.661959	1.6055	0.385673	1.34007	2.27172	-2.11571	-1.15554	-0.189674	-3.23411	-2.52212	-1.68102	1.00269	0.00619756
VCE22093	1	166183659	166183728	-0.161005	0.747335	1.64256	0.453142	1.37529	2.30455	-1.86438	-0.93678	0.00407763	-3.00106	-2.33969	-1.57798	1.0083	0.00619994
VCE5773	1	46583466	46583550	0.215647	0.873647	1.59146	-1.9152	-1.06761	-0.214044	0.424981	1.15987	1.86725	1.44171	2.23906	2.94346	1.00354	0.00620226
VCE333102	8	38495183	38495242	-0.177324	0.750718	1.66368	0.398531	1.33647	2.26327	-2.10224	-1.14528	-0.176578	-3.26458	-2.47328	-1.65557	1.00119	0.00620232
VCE226837	3	117526651	117526713	-0.488729	0.448491	1.387	0.501023	1.43323	2.35989	-2.15316	-1.16224	-0.150079	-3.50531	-2.61083	-1.66341	1.00539	0.00620261
VCE147707	18	38693381	38693455	-0.467584	0.484511	1.46764	0.410536	1.38132	2.33272	-2.25889	-1.26237	-0.258723	-3.576	-2.67258	-1.64533	1.00691	0.00620266
VCE301128	6	124640588	124640660	-0.278612	0.606202	1.50681	0.428958	1.33716	2.21765	-1.79977	-0.879928	0.0318325	-2.88248	-2.24305	-1.51514	1.00466	0.00620354
VCE178536	2	142022042	142022111	-0.0992788	0.805725	1.72566	0.354907	1.26416	2.16949	-1.97139	-1.03983	-0.11057	-2.94138	-2.31145	-1.63108	1.00202	0.00620709
VCE169832	2	66145610	66145690	-0.42367	0.515414	1.31825	0.572539	1.40017	2.33913	-1.96378	-1.03311	-0.0714997	-3.30553	-2.46791	-1.60777	1.00525	0.00620928
VCE150112	18	49095251	49095323	-0.529424	0.391555	1.33295	0.501011	1.4555	2.38211	-2.14902	-1.15129	-0.147088	-3.50648	-2.62597	-1.63867	1.00066	0.00621075
VCE24706	1	189041008	189041059	-0.36788	0.593648	1.55264	-2.17497	-1.18672	-0.174006	0.432738	1.39287	2.34159	1.65793	2.58783	3.46278	1.00779	0.00621086
VCE8677	1	61269776	61269832	-0.293767	0.584076	1.46376	0.448257	1.31989	2.20479	-1.82731	-0.919452	0.00174088	-2.88689	-2.26857	-1.546	1.0002	0.00621237
VCE235315	3	181728714	181728797	-0.248676	0.635632	1.52098	0.429714	1.331	2.22706	-1.93099	-1.00582	-0.0670817	-3.06421	-2.3516	-1.57196	1.001	0.00621564
VCE336609	8	71421133	71421183	-0.264444	0.642616	1.53374	0.395162	1.3031	2.20522	-1.94192	-1.00908	-0.0656983	-2.97998	-2.33805	-1.60329	1.00106	0.00621624
VCE79920	13	20050184	20050249	-0.112411	0.775893	1.67365	0.404888	1.30694	2.20219	-1.93224	-1.0136	-0.0748421	-2.92099	-2.34826	-1.66564	1.00827	0.00621706
VCE96087	14	35541645	35541694	-0.350329	0.51305	1.46271	0.527562	1.46364	2.3351	-1.83235	-0.852269	0.235573	-3.02297	-2.30289	-1.46133	1.00233	0.00621764
VCE161288	2	16482617	16482729	0.16832	0.921349	1.69215	0.294756	1.08032	1.85184	-1.97027	-1.11333	-0.242966	-2.83703	-2.21163	-1.5047	1.00496	0.00621824
VCE164138	2	34446439	34446523	-0.220689	0.681699	1.56539	0.361156	1.26028	2.17426	-1.92165	-0.999151	-0.062403	-2.90736	-2.29126	-1.5575	1.00247	0.00621834
VCE322462	7	103592947	103593033	-0.414023	0.496623	1.41394	0.508426	1.43389	2.34528	-1.97036	-1.01786	-0.0523403	-3.27271	-2.45797	-1.5961	1.00294	0.00621954
VCE111056	15	52855344	52855414	-0.29495	0.593513	1.49156	0.429834	1.33153	2.23113	-1.86292	-0.938642	0.00137397	-2.96629	-2.2901	-1.52469	1.00123	0.00622208
VCE297923	6	100434688	100434811	0.0470219	0.686117	1.38924	0.522199	1.24049	1.91439	-2.33519	-1.36564	-0.334881	-3.57569	-2.60374	-1.53711	1.00511	0.00622247
VCE246548	4	83778123	83778182	-0.277645	0.626192	1.54805	0.418573	1.34116	2.26162	-2.01579	-1.0734	-0.130904	-3.15717	-2.43253	-1.65866	1.00467	0.00622536
VCE53844	11	41102604	41102696	-0.338265	0.590981	1.51858	0.411589	1.34184	2.28357	-2.14289	-1.15863	-0.181794	-3.38644	-2.49986	-1.63333	1.00481	0.00623052
VCE245541	4	76649223	76649272	-0.218417	0.698081	1.57801	0.530463	1.42291	2.35151	-1.90688	-0.968563	0.0129623	-3.1528	-2.401	-1.59874	1.00176	0.00623291
VCE321827	7	96950945	96951020	-0.327593	0.420293	1.17273	0.988728	1.82163	2.63524	-1.26797	-0.228155	0.824369	-2.98466	-2.11744	-0.958684	1.00926	0.00623333
VCE217520	3	60250640	60250747	-0.0485118	0.866999	1.76501	-2.11695	-1.17957	-0.20746	0.46671	1.39348	2.32065	1.82897	2.61913	3.26659	1.00923	0.00623457
VCE290793	6	45773147	45773265	-0.345396	0.598835	1.52308	0.358962	1.28394	2.22929	-2.08222	-1.1296	-0.15573	-3.22652	-2.41532	-1.59934	1.0025	0.00623467
VCE233117	3	169150473	169150586	-0.487521	0.43985	1.37931	0.487303	1.44167	2.36879	-2.29504	-1.33518	-0.347481	-3.59065	-2.81979	-1.87968	1.00872	0.00623468
VCE217893	3	61612652	61612717	-0.256958	0.6517	1.49941	0.632553	1.51332	2.4502	-1.74987	-0.825127	0.144355	-3.06356	-2.36606	-1.56417	1.00112	0.00623563
VCE270840	5	93941380	93941471	-0.41038	0.539608	1.49995	0.419959	1.38029	2.32742	-2.23405	-1.24419	-0.250949	-3.51925	-2.62853	-1.70149	1.00476	0.00623581
VCE8849	1	61772503	61772562	-0.403551	0.532667	1.47876	0.502415	1.44194	2.37206	-2.08986	-1.10292	-0.0928902	-3.45321	-2.54177	-1.63971	1.00323	0.00623596
VCE180013	2	145104722	145104790	-0.21457	0.670155	1.54003	0.490149	1.36876	2.25456	-1.92835	-1.00792	-0.0588182	-3.08225	-2.39825	-1.63203	1.00507	0.00623634
VCE354683	9	74359152	74359213	-0.0398175	0.875996	1.76882	0.352619	1.24982	2.17077	-1.94036	-1.03404	-0.101461	-2.92276	-2.30671	-1.60625	1.00456	0.00623663
VCE109041	15	37262416	37262474	-0.457853	0.485535	1.40538	0.491507	1.42255	2.36989	-2.26128	-1.28029	-0.263157	-3.60097	-2.7305	-1.74438	1.00466	0.00623685
VCE286987	6	16996037	16996111	-0.264592	0.608337	1.47766	0.431756	1.31848	2.18972	-1.84941	-0.94093	-0.0386222	-2.89571	-2.28237	-1.57731	1.00232	0.00623809
VCE251315	4	127156419	127156485	-0.305812	0.604104	1.52396	0.499786	1.42652	2.36422	-1.95933	-1.00108	-0.000720108	-3.16028	-2.4611	-1.6656	1.00327	0.00624041
VCE189750	2	199778773	199778826	-0.431796	0.50635	1.46207	0.433568	1.3728	2.31868	-2.19444	-1.20102	-0.20439	-3.49325	-2.57504	-1.66014	1.00402	0.00624078
VCE279845	5	158381807	158381884	-0.170273	0.742102	1.6697	0.312401	1.24526	2.15748	-1.98995	-1.06019	-0.113887	-2.98969	-2.3205	-1.58161	1.00045	0.00624089
VCE76334	12	98172604	98172654	-0.585878	0.365365	1.34077	0.509456	1.48809	2.43696	-2.37145	-1.38714	-0.350242	-3.74492	-2.91634	-1.89735	1.00107	0.00624502
VCE301602	6	127114920	127114969	-0.595887	0.381821	1.21045	0.675161	1.5314	2.50264	-2.06326	-1.09809	-0.0786538	-3.58503	-2.67651	-1.66525	1.00606	0.00624671
VCE350579	9	24916867	24917009	-0.351865	0.597691	1.52288	0.418586	1.3505	2.29065	-2.15895	-1.18814	-0.201337	-3.40779	-2.54268	-1.664	1.00367	0.00624861
VCE211281	3	5011640	5011704	-0.22969	0.657108	1.53021	0.484437	1.36867	2.2582	-1.75489	-0.847884	0.0868999	-2.87935	-2.22537	-1.5056	1.00081	0.006251
VCE362806	9	127143598	127143751	-0.188796	0.711622	1.6207	0.389805	1.3005	2.21385	-1.91112	-0.976919	-0.0508298	-2.93554	-2.29437	-1.60592	1.00517	0.00625753
VCE88702	13	82141186	82141238	-0.669278	0.361013	1.29524	0.59047	1.53209	2.54529	-2.19469	-1.17955	-0.140573	-3.70214	-2.75111	-1.69731	1.00276	0.00626182
VCE18529	1	118740060	118740129	-0.535995	0.459276	1.40999	0.459778	1.40726	2.38554	-2.19392	-1.18607	-0.179718	-3.62734	-2.56002	-1.65306	1.00937	0.00626233
VCE1004	1	10292491	10292542	-0.436328	0.493936	1.4298	0.403726	1.33857	2.25669	-2.18011	-1.2268	-0.245439	-3.38929	-2.58842	-1.67753	1.00016	0.00626392
VCE309709	7	7972216	7972284	-0.32231	0.5902	1.51443	0.40471	1.32146	2.23995	-2.02899	-1.08895	-0.131542	-3.2037	-2.41881	-1.59831	1.00586	0.00626502
VCE99853	14	60659852	60659937	-0.432481	0.514329	1.46708	0.591349	1.55325	2.51	-1.93357	-0.955178	0.046852	-3.31798	-2.5305	-1.64776	1.00327	0.00626638
VCE12056	1	81743468	81743667	-0.765964	0.212666	1.22132	0.58784	1.59644	2.57832	-2.50059	-1.46784	-0.403969	-4.15597	-3.09978	-1.85676	1.00094	0.00627087
VCE81799	13	40290846	40290897	-0.518178	0.357161	1.26899	0.67566	1.59754	2.50161	-2.03466	-0.947823	0.347691	-3.5492	-2.57215	-1.32009	1.00774	0.00627388
VCE55605	11	66047825	66047886	-0.0982826	0.791617	1.61137	0.596735	1.46733	2.38955	-1.79137	-0.926416	0.00652367	-3.07652	-2.42276	-1.66105	1.0097	0.00627848
VCE140651	17	70227712	70227787	-0.296793	0.582247	1.44202	0.425619	1.29448	2.17994	-1.85078	-0.951317	-0.0353987	-2.91974	-2.2779	-1.53304	1.00417	0.00627908
VCE234959	3	180326309	180326731	0.0175132	0.943415	1.85735	-1.98551	-1.06213	-0.118807	0.372365	1.28735	2.21041	1.64113	2.37041	3.02332	1.00852	0.00627931
VCE224255	3	99974134	99974205	-0.326603	0.598919	1.50546	0.479307	1.4016	2.31817	-1.868	-0.925063	0.0235327	-3.03495	-2.34064	-1.58791	1.00556	0.00628136
VCE170437	2	67243464	67243562	-0.691332	0.329446	1.30688	0.585919	1.56163	2.56525	-2.4029	-1.32374	-0.254759	-4.04942	-2.8964	-1.73842	1.00529	0.00628507
VCE156255	19	30223237	30223290	-0.0825561	0.805031	1.70169	0.308949	1.21318	2.10271	-1.90799	-0.998125	-0.0905208	-2.79494	-2.23404	-1.59643	1.00194	0.00628658
VCE335280	8	63833542	63833633	-0.281592	0.659328	1.58906	0.397998	1.33149	2.27365	-2.12247	-1.1665	-0.183989	-3.30973	-2.51446	-1.64485	1.00365	0.00628706
VCE99547	14	58769828	58769894	-0.72204	0.275012	1.29289	0.675513	1.66165	2.64097	-2.19408	-1.18332	-0.133414	-3.78546	-2.89547	-1.82328	1.0048	0.00628836
VCE170207	2	66753904	66754044	-0.0213613	0.657639	1.37869	0.465114	1.2048	1.92116	-2.16239	-1.28657	-0.339774	-3.32357	-2.50219	-1.56178	1.00749	0.00628846
VCE225958	3	114691831	114691911	-0.0712742	0.660697	1.38283	0.551821	1.29597	2.05871	-1.92266	-1.07176	-0.186466	-3.12423	-2.38817	-1.58439	1.00809	0.00628872
VCE180998	2	148038939	148039036	-0.252057	0.656648	1.572	0.40913	1.32686	2.24155	-1.96287	-1.02199	-0.0819013	-3.06402	-2.37442	-1.59836	1.00169	0.00629033
VCE313909	7	29354336	29354408	0.334199	1.20953	2.10303	0.352373	1.2523	2.14671	-1.84347	-0.927517	-0.024563	-2.79863	-2.18869	-1.56083	1.00387	0.0062908
VCE327160	7	136931283	136931385	-0.568448	0.380259	1.34078	0.575314	1.53737	2.48722	-2.20922	-1.17543	-0.158587	-3.67101	-2.73376	-1.71249	1.00208	0.00629142
VCE111853	15	58070225	58070309	-0.555769	0.414403	1.38589	0.488796	1.46522	2.43567	-2.30643	-1.30242	-0.293641	-3.75211	-2.78408	-1.74295	1.0007	0.00629274
VCE341698	8	105139537	105139664	-0.543318	0.407926	1.37475	0.469066	1.42625	2.36691	-2.30727	-1.33811	-0.322459	-3.6328	-2.80157	-1.77687	1.00215	0.00629409
VCE255312	4	154555651	154555771	-0.332714	0.6717	1.64181	-2.25393	-1.23845	-0.241089	0.442069	1.40771	2.37696	1.72512	2.62735	3.62457	1.00729	0.00629424
VCE270455	5	93153737	93153869	-0.36786	0.48132	1.33799	0.48815	1.35824	2.22876	-2.39313	-1.41572	-0.377931	-3.71493	-2.80088	-1.72869	1.00459	0.00629466
VCE351202	9	28249526	28249644	-0.0635412	0.841507	1.74511	0.35665	1.27787	2.19654	-1.99381	-1.07756	-0.137244	-3.02917	-2.38262	-1.61791	1.00629	0.00629602
VCE29060	1	219801513	219801678	-0.154025	0.770825	1.67282	0.36146	1.2743	2.19766	-2.01063	-1.07256	-0.122667	-3.0567	-2.36936	-1.60444	1.00478	0.00629622
VCE162001	2	20930970	20931080	-0.394629	0.532988	1.34014	0.629657	1.45688	2.38406	-1.77493	-0.862335	0.0978307	-3.0568	-2.35507	-1.55663	1.00204	0.00629645
VCE233788	3	172137664	172137790	-0.33106	0.626593	1.57399	0.480439	1.43553	2.39036	-2.23787	-1.2515	-0.252577	-3.58822	-2.70911	-1.72904	1.00356	0.00630159
VCE127165	16	64347889	64347995	-0.178297	0.729077	1.64642	0.429292	1.36131	2.2835	-1.99147	-1.04644	-0.117534	-3.12954	-2.43932	-1.65616	1.00285	0.00630213
VCE179373	2	144114068	144114289	-0.540516	0.433481	1.39852	0.436767	1.40455	2.37578	-2.32085	-1.30066	-0.273328	-3.66159	-2.72478	-1.70961	1.00307	0.00630282
VCE172793	2	88260136	88260233	0.0531817	0.980632	1.92523	-2.19469	-1.19298	-0.176681	0.5786	1.5489	2.49497	1.7291	2.79756	3.63161	1.00321	0.00630754
VCE163676	2	29864931	29865005	-0.0197135	1.01922	2.04254	-2.08392	-1.11329	-0.150654	0.453023	1.39078	2.34518	1.65216	2.51131	3.36513	1.0054	0.00630819
VCE347690	9	12669267	12669328	-0.340944	0.640414	1.61342	0.578047	1.54359	2.51728	-2.20053	-1.20321	-0.184543	-3.68959	-2.78425	-1.74421	1.00469	0.00630947
VCE337983	8	77907812	77907945	-0.502049	0.436724	1.38744	0.451196	1.40177	2.33973	-2.22736	-1.24828	-0.247927	-3.55405	-2.67314	-1.68011	1.00503	0.00631179
VCE342241	8	108013022	108013079	-0.550494	0.418879	1.35547	0.516648	1.45956	2.41894	-2.27699	-1.28717	-0.252408	-3.69348	-2.76492	-1.75857	1.00432	0.00631337
VCE57524	11	85119863	85119939	-0.425517	0.510687	1.44887	0.426242	1.36213	2.28651	-2.19234	-1.22167	-0.237915	-3.45669	-2.59854	-1.67763	1.00279	0.00631394
VCE139693	17	61581748	61581807	-0.332707	0.586763	1.52375	0.408237	1.33898	2.25128	-2.06827	-1.11252	-0.146205	-3.19257	-2.48886	-1.63134	1.00505	0.00631409
VCE255722	4	161345841	161345894	-0.234582	0.67799	1.59105	0.34506	1.26344	2.18635	-2.02671	-1.10024	-0.151776	-3.0668	-2.37522	-1.61874	1.00245	0.00631469
VCE93755	14	26933281	26933330	-0.186747	0.718638	1.63793	0.391903	1.311	2.21349	-1.90103	-0.974309	-0.0384919	-2.93213	-2.31268	-1.58314	1.00703	0.00631517
VCE45229	10	110927429	110927633	-0.308331	0.652769	1.61205	0.45529	1.4298	2.39338	-2.29429	-1.27522	-0.265037	-3.66113	-2.73476	-1.70504	1.00612	0.0063185
VCE68172	12	28483691	28483784	-0.255066	0.650935	1.56292	0.369305	1.28823	2.2084	-2.08775	-1.13005	-0.162203	-3.24162	-2.42661	-1.55689	1.00763	0.00631873
VCE40234	10	76008304	76008383	-0.0486551	0.833449	1.73912	0.307793	1.22791	2.12016	-1.92485	-0.998207	-0.0749478	-2.85139	-2.24869	-1.55213	1.00121	0.00631997
VCE202677	20	61907929	61907994	-0.433258	0.566014	1.54929	-2.31908	-1.26043	-0.249655	0.433397	1.40849	2.39832	1.68621	2.64832	3.76626	1.0068	0.00632197
VCE95469	14	33422024	33422078	-0.379266	0.512027	1.34693	0.664075	1.52192	2.41692	-1.6462	-0.75305	0.196921	-2.97723	-2.2948	-1.53335	1.00221	0.00632477
VCE111884	15	58458020	58458077	-0.260112	0.624144	1.53915	0.453552	1.37141	2.28069	-1.9294	-0.968033	0.0360763	-3.05619	-2.3616	-1.53568	1.00086	0.00632584
VCE342851	8	115115948	115116141	-0.18341	0.622841	1.44863	0.445625	1.28838	2.1156	-2.18809	-1.26502	-0.305567	-3.40228	-2.56065	-1.63747	1.0028	0.00632635
VCE292056	6	56408093	56408206	-0.363964	0.528527	1.40153	0.423655	1.29945	2.19902	-2.22342	-1.2795	-0.299717	-3.41923	-2.62187	-1.66805	1.00447	0.00632744
VCE181683	2	153834879	153834931	-0.269355	0.314007	1.03561	0.884885	1.68874	2.34808	-1.48993	-0.120117	1.44494	-3.1467	-1.8384	-0.072745	1.00536	0.00632761
VCE58110	11	91979014	91979073	-0.304004	0.631157	1.55717	0.402944	1.32689	2.26142	-2.07688	-1.10778	-0.127768	-3.24517	-2.44773	-1.61047	1.00483	0.00632933
VCE320175	7	86660147	86660271	-0.0442368	0.862769	1.76337	0.310894	1.22416	2.13981	-1.95247	-1.02529	-0.0988387	-2.91198	-2.2739	-1.55715	1.00998	0.00632954
VCE178625	2	142568476	142568594	-0.0481752	0.842092	1.73834	0.324992	1.21735	2.12008	-1.91283	-0.996402	-0.0637081	-2.83887	-2.23908	-1.55336	1.00089	0.00633127
VCE133863	17	20774465	20774530	0.170203	0.833874	1.57963	-2.13277	-1.21212	-0.247857	0.586142	1.34861	2.03771	1.51572	2.57282	3.45854	1.00976	0.00633585
VCE267478	5	77935713	77935766	-0.352377	0.591507	1.5244	0.358606	1.28682	2.22384	-2.11236	-1.14222	-0.174688	-3.24987	-2.42441	-1.61935	1.00054	0.00633761
VCE70915	12	55766074	55766154	-0.370676	0.551774	1.49439	0.393805	1.32842	2.25632	-2.09684	-1.11859	-0.150188	-3.32019	-2.42947	-1.60774	1.00415	0.00633825
VCE5367	1	44422312	44422448	-0.0516747	0.873876	1.79326	0.337096	1.26169	2.17084	-1.96984	-1.02617	-0.0956356	-3.00935	-2.28994	-1.54645	1.00117	0.0063388
VCE265716	5	65482568	65482654	-0.496208	0.446559	1.38431	0.492003	1.44591	2.39476	-2.25781	-1.25661	-0.25676	-3.64915	-2.736	-1.69679	1.00111	0.00633945
VCE8394	1	60791368	60791425	-0.596623	0.332149	1.25911	0.576616	1.49986	2.43328	-2.05782	-1.03487	-0.028902	-3.54047	-2.50911	-1.59173	1.00532	0.00633957
VCE327825	7	145425020	145425076	-0.282622	0.628634	1.55192	0.360526	1.29396	2.20331	-2.01278	-1.06817	-0.116664	-3.10176	-2.36761	-1.58685	1.00742	0.00634293
VCE74036	12	80064224	80064281	-0.0678694	0.834587	1.74005	0.384097	1.29612	2.2151	-1.99499	-1.06468	-0.118717	-3.10275	-2.36396	-1.59812	1.00104	0.00634293
VCE137316	17	48313626	48313676	-0.31667	0.602121	1.49446	0.536309	1.4399	2.35579	-1.88265	-0.93584	0.0211614	-3.16905	-2.38907	-1.56305	1.00227	0.00634822
VCE230190	3	146160439	146160488	-0.190478	0.718961	1.62061	0.327316	1.24894	2.16745	-1.98154	-1.04757	-0.108548	-3.01138	-2.30566	-1.55537	1.00509	0.0063484
VCE247280	4	91368351	91368415	-0.049897	0.901611	1.82708	0.524122	1.49027	2.44908	-2.17581	-1.19869	-0.197636	-3.55571	-2.72037	-1.73672	1.00762	0.00635254
VCE229751	3	141811508	141811582	0.0671316	0.909544	1.78295	0.426147	1.30192	2.16637	-1.85789	-0.967296	-0.0789534	-2.89947	-2.29241	-1.59577	1.00729	0.00635358
VCE50564	11	15828623	15828727	-0.48303	0.464754	1.42818	0.457324	1.41688	2.37324	-2.28549	-1.29498	-0.294838	-3.61283	-2.73547	-1.74945	1.00714	0.00635671
VCE391	1	4561193	4561245	-0.2054	0.695982	1.59678	0.326429	1.23402	2.14306	-1.97702	-1.05169	-0.120457	-2.90817	-2.3094	-1.60836	1.00247	0.00635923
VCE21905	1	164912903	164912967	-0.151382	0.756896	1.65525	0.330949	1.23434	2.13975	-1.89081	-0.980496	-0.0543339	-2.86478	-2.22082	-1.52465	1.00612	0.00636105
VCE188304	2	190768041	190768129	-0.158883	0.754504	1.64525	0.387638	1.30147	2.22389	-1.89521	-0.979485	-0.0448321	-2.96519	-2.27882	-1.57129	1.00356	0.00636271
VCE286936	6	16850182	16850316	-0.613986	0.320298	1.25169	0.544359	1.48563	2.42248	-2.16445	-1.19849	-0.192538	-3.57877	-2.70968	-1.71278	1.00574	0.00636669
VCE276991	5	137547101	137547175	-0.294232	0.62245	1.54274	0.362016	1.28433	2.19791	-2.02263	-1.06979	-0.113448	-3.1135	-2.36957	-1.56984	1.00164	0.00636753
VCE42567	10	93052655	93052774	-0.446043	0.449451	1.34461	0.517269	1.41748	2.31656	-1.86198	-0.938737	0.00305385	-3.11252	-2.35633	-1.58299	1.0065	0.00637255
VCE74493	12	85099313	85099370	-0.467587	0.441257	1.34093	0.508541	1.4141	2.32449	-1.92167	-0.979362	-0.0260893	-3.17846	-2.41739	-1.56804	1.00252	0.00637338
VCE174032	2	103230876	103230928	-0.0550576	0.843747	1.7438	0.303342	1.20982	2.11711	-1.91197	-0.997644	-0.0681362	-2.82354	-2.23076	-1.5532	1.00418	0.00637551
VCE178392	2	140775602	140775657	-0.129289	0.749852	1.64442	0.383198	1.28185	2.16184	-1.78672	-0.877445	0.0324495	-2.76488	-2.16558	-1.53185	1.0055	0.00637553
VCE286933	6	16840736	16840987	-0.0958444	0.808671	1.69721	0.333306	1.24496	2.14807	-1.90644	-0.980725	-0.0564907	-2.87911	-2.24348	-1.52628	1.00296	0.00637648
VCE95773	14	33767922	33768006	-0.458112	0.468844	1.43092	0.420852	1.38259	2.31542	-2.22671	-1.24566	-0.253526	-3.48636	-2.65558	-1.69336	1.00155	0.00637831
VCE8773	1	61444465	61444555	-0.617562	0.364965	1.33866	0.47966	1.45981	2.4323	-2.32884	-1.30785	-0.276146	-3.82588	-2.76661	-1.69874	1.00084	0.00637872
VCE305382	6	156787215	156787361	-0.490244	0.438338	1.30229	0.604247	1.48216	2.40478	-1.73504	-0.815466	0.137907	-3.0367	-2.30094	-1.53627	1.00863	0.0063804
VCE289418	6	37517021	37517105	-0.711914	0.215727	1.1406	0.671814	1.60458	2.53142	-2.03259	-1.02696	0.00159388	-3.57962	-2.65316	-1.61242	1.00325	0.00638173
VCE6278	1	49180804	49181004	-0.540923	0.401754	1.34149	0.446279	1.39103	2.34064	-2.22039	-1.23487	-0.246119	-3.50343	-2.66243	-1.69668	1.00376	0.00638531
VCE216941	3	56086859	56086927	-0.388163	0.527275	1.46811	0.486607	1.43026	2.3575	-2.12228	-1.16856	-0.201696	-3.34289	-2.64405	-1.79259	1.00473	0.00638623
VCE273889	5	116454070	116454136	-0.211636	0.709522	1.62466	0.316844	1.22782	2.14915	-1.98068	-1.04917	-0.117911	-2.95118	-2.29856	-1.57093	1.00152	0.00638624
VCE97207	14	40484207	40484293	-0.399893	0.550475	1.49489	0.411234	1.34385	2.29795	-2.165	-1.18465	-0.207169	-3.40496	-2.54774	-1.65885	1.00211	0.00638975
VCE87497	13	74688000	74688157	-0.4055	0.552266	1.50731	0.437314	1.38714	2.33816	-2.00815	-1.01846	-0.0392391	-3.26238	-2.40788	-1.55595	1.00172	0.00639101
VCE9290	1	63858583	63858667	-0.39849	0.553784	1.49551	0.549265	1.5127	2.48262	-2.23204	-1.19917	-0.183637	-3.71686	-2.72795	-1.71644	1.00436	0.00639147
VCE341999	8	106083164	106083223	-0.545188	0.436673	1.4035	0.532319	1.49588	2.48104	-2.26028	-1.23292	-0.177821	-3.67688	-2.76168	-1.73465	1.00789	0.00639258
VCE272588	5	107128038	107128237	-0.557451	0.428543	1.41955	0.520587	1.51069	2.48406	-2.40696	-1.36305	-0.319077	-3.94033	-2.89	-1.75069	1.00393	0.00639351
VCE283296	5	171646608	171646658	-0.563449	0.438699	1.40676	0.498566	1.46039	2.4554	-2.24445	-1.21112	-0.165796	-3.75184	-2.66355	-1.67607	1.00149	0.00639599
VCE138570	17	56503868	56503940	-0.268354	0.658188	1.58822	0.443564	1.38112	2.31444	-2.02955	-1.06284	-0.110514	-3.29297	-2.45044	-1.60493	1.00481	0.00639856
VCE165631	2	45173162	45173268	-0.450989	0.482218	1.43295	0.41684	1.35783	2.29457	-2.13879	-1.16427	-0.182548	-3.39488	-2.55293	-1.61169	1.00309	0.00640029
VCE76268	12	98025524	98025618	-0.234775	0.694998	1.61835	0.363784	1.28118	2.21032	-2.06408	-1.10306	-0.135641	-3.18853	-2.3809	-1.59199	1.00596	0.00640134
VCE233262	3	169317444	169317605	-0.720312	0.259158	1.22755	0.526798	1.50585	2.48844	-2.40758	-1.35439	-0.286906	-3.96638	-2.84699	-1.73583	1.00469	0.00640202
VCE183567	2	163177031	163177186	-0.244416	0.666186	1.57995	0.303086	1.21951	2.12991	-2.00903	-1.07245	-0.127548	-2.95183	-2.31325	-1.59101	1.00389	0.00640554
VCE111829	15	57994808	57994885	-0.416802	0.512862	1.45012	0.378671	1.33242	2.26507	-2.13967	-1.16396	-0.178113	-3.33616	-2.49475	-1.6138	1.00382	0.00641019
VCE350025	9	22667944	22668094	-0.450834	0.504191	1.45872	0.432623	1.3927	2.34811	-2.26482	-1.26461	-0.248009	-3.57769	-2.69471	-1.67752	1.00338	0.0064105
VCE254386	4	148749056	148749149	-0.361841	0.544093	1.45199	0.443714	1.35003	2.2547	-1.91108	-0.969111	-0.0223157	-3.03877	-2.33181	-1.58049	1.00179	0.00641186
VCE157790	19	38112564	38112641	0.0438643	1.01501	1.99232	-2.1085	-1.13243	-0.148613	0.478735	1.43825	2.40071	1.63342	2.60544	3.43083	1.00172	0.00641341
VCE153700	18	78418916	78418970	0.0172618	0.811681	1.63101	0.388234	1.21672	2.03361	-1.86933	-1.01376	-0.130713	-2.85845	-2.24089	-1.54368	1.00358	0.00641556
VCE243627	4	55323525	55323644	-0.438075	0.489077	1.34808	0.643157	1.52588	2.45712	-1.88965	-0.964932	0.0153606	-3.25571	-2.53805	-1.6816	1.00707	0.00641921
VCE242102	4	36740928	36741047	-0.667171	0.325938	1.32648	0.489379	1.46735	2.43647	-2.43515	-1.37503	-0.334786	-3.93433	-2.87357	-1.73262	1.00459	0.00642366
VCE296645	6	94650121	94650256	-0.451576	0.496321	1.44434	0.400159	1.35748	2.3071	-2.19582	-1.21354	-0.210906	-3.42708	-2.5924	-1.67712	1.00218	0.00642446
VCE189223	2	198341171	198341314	-0.644904	0.311881	1.26989	0.61432	1.57014	2.52317	-2.20981	-1.18773	-0.161689	-3.79051	-2.76826	-1.69431	1.00677	0.00642495
VCE188737	2	193895555	193895624	-0.460398	0.457251	1.37953	0.485505	1.41318	2.33166	-2.0492	-1.06462	-0.0945952	-3.37995	-2.48438	-1.59741	1.00864	0.00642646
VCE293720	6	74657030	74657099	-0.0690219	0.855448	1.80218	0.457003	1.39096	2.31768	-1.93777	-1.00745	-0.0586218	-3.11372	-2.41766	-1.63916	1.00237	0.00642681
VCE148606	18	41274097	41274166	-0.459378	0.493535	1.44363	0.543689	1.49258	2.44143	-2.04933	-1.07345	-0.0801647	-3.46263	-2.57348	-1.63855	1.00673	0.00642698
VCE1511	1	14511693	14511780	-0.284539	0.640057	1.56277	0.337167	1.26311	2.19365	-2.04411	-1.10703	-0.146305	-3.07015	-2.37957	-1.62961	1.00179	0.0064281
VCE295677	6	90794260	90794464	-0.0527963	0.841742	1.73423	0.400449	1.31392	2.22898	-1.91297	-0.980534	-0.0476814	-2.98768	-2.32072	-1.58047	1.00399	0.00642882
VCE235327	3	181752094	181752190	-0.378249	0.517794	1.4459	0.410157	1.36524	2.30799	-2.10727	-1.09938	0.109054	-3.28961	-2.45327	-1.48037	1.00702	0.00643145
VCE44875	10	107192792	107192883	-0.189702	0.71697	1.6248	0.34135	1.26164	2.16843	-1.89051	-0.957322	-0.0212396	-2.85647	-2.22838	-1.53618	1.00185	0.00643223
VCE74712	12	87119790	87119927	-0.566045	0.396438	1.35949	0.441306	1.39497	2.34655	-2.25576	-1.25528	-0.243591	-3.58704	-2.64075	-1.68463	1.00048	0.00643228
VCE257232	4	178751779	178751870	-0.0338777	0.855135	1.7548	0.286331	1.19174	2.08558	-1.88404	-0.976847	-0.0666359	-2.75326	-2.18629	-1.55186	1.00775	0.0064346
VCE330077	8	13357514	13357573	-0.249087	0.618597	1.46589	0.629853	1.49149	2.38304	-1.77639	-0.845985	0.164227	-3.10738	-2.36046	-1.5024	1.0069	0.00643529
VCE342271	8	108191128	108191322	-0.541073	0.401012	1.35933	0.421249	1.38039	2.32266	-2.26652	-1.28949	-0.281251	-3.52331	-2.69956	-1.71993	1.00276	0.00643639
VCE279023	5	153039295	153039347	-0.350812	0.587806	1.53039	0.402832	1.34533	2.28032	-2.18016	-1.1906	-0.209898	-3.44146	-2.54123	-1.63237	1.00583	0.00643646
VCE252915	4	138721839	138721893	-0.150391	0.767715	1.68454	0.381871	1.30772	2.23104	-2.00144	-1.05526	-0.0986799	-3.10356	-2.38571	-1.61208	1.00237	0.00643983
VCE291975	6	55705828	55705916	-0.437268	0.492598	1.41582	0.477371	1.40221	2.33768	-1.99206	-1.03472	-0.0678058	-3.23863	-2.45036	-1.61842	1.00324	0.0064399
VCE19606	1	145033416	145033496	-0.229584	0.694768	1.61827	0.357616	1.28187	2.18863	-2.01325	-1.078	-0.133551	-3.04822	-2.36694	-1.64129	1.00447	0.00644093
VCE9768	1	68588231	68588288	-0.673447	0.288633	1.19474	0.663502	1.58703	2.54389	-2.16907	-1.17534	-0.136369	-3.66812	-2.81421	-1.78983	1.00216	0.00644154
VCE107617	15	33410412	33410484	-0.0922953	0.831421	1.74866	0.367217	1.28986	2.22522	-1.95494	-1.01625	-0.0726127	-3.02793	-2.32476	-1.55341	1.00677	0.00644307
VCE320015	7	84837646	84837704	-0.406779	0.542252	1.50728	0.435909	1.3918	2.33056	-2.24502	-1.26606	-0.266806	-3.54841	-2.66936	-1.74433	1.00374	0.00644317
VCE48610	10	132677874	132678016	0.134843	1.04162	1.9561	-2.01502	-1.05689	-0.101219	0.393619	1.32903	2.26234	1.56276	2.39351	3.18995	1.00569	0.00644447
VCE272377	5	105879245	105879317	-0.274211	0.67185	1.60569	0.444164	1.36801	2.30277	-2.00042	-1.0126	-0.0512267	-3.20948	-2.36341	-1.58079	1.00649	0.00644522
VCE14912	1	92931346	92931412	-0.0749516	0.831609	1.74391	0.392863	1.32507	2.23296	-2.04886	-1.11263	-0.155326	-3.115	-2.45866	-1.70819	1.0099	0.00644548
VCE9697	1	68144991	68145062	-0.0030149	0.659933	1.40649	0.542011	1.31735	2.01955	-2.21202	-1.24443	-0.251726	-3.57132	-2.52651	-1.51259	1.00597	0.0064462
VCE342964	8	115542081	115542173	-0.317773	0.615417	1.54253	0.400364	1.33174	2.26488	-2.13467	-1.16607	-0.194271	-3.3313	-2.51023	-1.64389	1.00692	0.00644973
VCE74783	12	87759987	87760068	-0.158829	0.744991	1.6608	0.332754	1.25579	2.15858	-1.92818	-1.00274	-0.0832578	-2.89022	-2.2761	-1.58717	1.0046	0.00645338
VCE170953	2	70767000	70767052	-0.149511	0.709668	1.55918	0.544718	1.41813	2.29139	-1.65537	-0.756344	0.145276	-2.84612	-2.18003	-1.47404	1.00112	0.00645371
VCE188361	2	191343979	191344038	-0.396205	0.564634	1.51846	0.436126	1.38935	2.35518	-2.11171	-1.13402	-0.132033	-3.40879	-2.52934	-1.64188	1.00161	0.00645457
VCE221492	3	78314556	78314617	-0.491403	0.451277	1.36631	0.649815	1.58029	2.51976	-1.85694	-0.870711	0.111563	-3.27465	-2.46638	-1.59189	1.00668	0.00645484
VCE300661	6	119744699	119744797	-0.502734	0.427201	1.3812	0.411797	1.35588	2.29739	-2.12896	-1.14911	-0.180151	-3.36147	-2.53641	-1.60786	1.00085	0.0064564
VCE252970	4	138839897	138839957	-0.247148	0.683916	1.59241	0.417477	1.34004	2.26224	-2.00607	-1.06391	-0.0954001	-3.17033	-2.40995	-1.61655	1.003	0.00645916
VCE221613	3	78822845	78823076	-0.223545	0.716387	1.64978	0.367189	1.29919	2.23023	-2.08276	-1.1315	-0.173923	-3.17382	-2.45082	-1.64644	1.00174	0.00646008
VCE74986	12	89374529	89374578	-0.332651	0.63597	1.60336	0.437875	1.38136	2.31811	-2.08811	-1.1104	-0.137513	-3.33353	-2.47784	-1.68497	1.00532	0.00646132
VCE197797	20	16895427	16895516	-0.266164	0.657168	1.57119	0.355168	1.28201	2.20117	-1.95088	-1.01368	-0.0619999	-2.98045	-2.30979	-1.558	1.0053	0.00646135
VCE268389	5	85031176	85031240	-0.748328	0.24615	1.25149	0.533794	1.52436	2.51156	-2.49066	-1.46006	-0.3904	-4.02207	-3.02308	-1.86652	1.00216	0.0064629
VCE178464	2	141620822	141620873	-0.547769	0.409986	1.3724	0.500446	1.46507	2.41841	-2.23167	-1.22197	-0.197012	-3.62418	-2.69649	-1.70637	1.00496	0.00646463
VCE110501	15	47897261	47897339	-0.458382	0.48717	1.44362	0.494326	1.4576	2.39513	-2.25692	-1.26516	-0.251722	-3.60382	-2.75732	-1.72348	1.00653	0.00646547
VCE218634	3	66031194	66031244	-0.450572	0.51352	1.38156	0.522058	1.40129	2.3542	-1.97668	-1.02707	-0.0608376	-3.30443	-2.43888	-1.60023	1.00342	0.00646595
VCE169732	2	65871061	65871172	-0.554899	0.37381	1.31685	0.573696	1.5252	2.46643	-2.14285	-1.16056	-0.147248	-3.56423	-2.7262	-1.69256	1.00123	0.00646893
VCE8738	1	61374788	61374894	-0.660566	0.284437	1.21226	0.714366	1.64804	2.60324	-2.07379	-1.05951	0.000143854	-3.66366	-2.74345	-1.64929	1.00914	0.00647345
VCE103084	14	81944565	81944616	-0.352568	0.490533	1.386	0.613687	1.50231	2.36025	-1.679	-0.730162	0.277436	-2.92027	-2.25839	-1.44109	1.00562	0.00647399
VCE296178	6	92500366	92500417	-0.549839	0.435393	1.39141	0.512838	1.47165	2.44681	-2.159	-1.1638	-0.148962	-3.52023	-2.67744	-1.66618	1.00071	0.00647447
VCE179305	2	144003500	144003792	-0.368482	0.582362	1.53753	0.402097	1.36209	2.31422	-2.19025	-1.21512	-0.21453	-3.44875	-2.57627	-1.67621	1.00304	0.00647519
VCE278940	5	152125789	152125843	-0.11672	0.776036	1.68541	0.400271	1.30986	2.20769	-1.90631	-0.998826	-0.0613943	-2.952	-2.33682	-1.61587	1.00227	0.0064811
VCE11588	1	80893162	80893212	-0.548983	0.422039	1.37426	0.455279	1.41238	2.38026	-2.32136	-1.31506	-0.302014	-3.69285	-2.73431	-1.76512	1.00302	0.00648419
VCE251551	4	128660330	128660390	-0.232615	0.693817	1.61377	0.361185	1.28133	2.20525	-1.95713	-1.02295	-0.0831733	-3.0123	-2.32001	-1.56548	1.00812	0.00648526
VCE361978	9	123941485	123941536	-0.18079	0.718979	1.62708	0.334156	1.26477	2.17059	-1.96106	-1.03369	-0.0983881	-2.95809	-2.32082	-1.59964	1.00231	0.00648827
VCE57000	11	80592566	80592635	-0.324645	0.613942	1.54725	0.395469	1.3304	2.25862	-2.09092	-1.1157	-0.154055	-3.272	-2.44172	-1.63475	1.00854	0.00648936
VCE17838	1	113796847	113796898	-0.017103	0.882492	1.78022	0.338499	1.24701	2.15601	-1.91477	-0.998117	-0.073928	-2.88023	-2.27009	-1.57215	1.0037	0.00648946
VCE271555	5	98510874	98510925	-0.356457	0.586372	1.51492	0.396619	1.3233	2.25906	-2.11968	-1.15889	-0.186986	-3.28048	-2.50408	-1.64914	1.00156	0.00649131
VCE354548	9	73576434	73576483	-0.493126	0.467053	1.40852	0.43452	1.37563	2.32178	-2.22288	-1.22023	-0.235442	-3.4911	-2.62518	-1.68988	1.00324	0.00649803
VCE194541	2	226072911	226072979	-0.464727	0.475736	1.42508	0.436601	1.38873	2.33352	-2.2126	-1.22717	-0.243143	-3.5028	-2.6295	-1.71646	1.00595	0.00649843
VCE28182	1	216687378	216687442	-0.366784	0.57335	1.50084	0.365681	1.29527	2.2377	-2.12545	-1.14507	-0.150056	-3.29051	-2.44006	-1.58882	1.00277	0.0065016
VCE215302	3	41117580	41117632	-0.84827	0.101579	1.06965	0.706626	1.67243	2.62258	-2.08843	-1.06327	-0.0115792	-3.76064	-2.76529	-1.62515	1.00267	0.00650206
VCE67211	12	23269429	23269512	0.0338467	0.930476	1.84241	0.405999	1.33162	2.23253	-1.95386	-1.03187	-0.102592	-3.01452	-2.39192	-1.66095	1.00058	0.00650302
VCE210745	3	454681	454735	-0.152995	0.771725	1.68518	0.340193	1.25831	2.17874	-2.00963	-1.07316	-0.128172	-3.05036	-2.33492	-1.5805	1.0084	0.00650312
VCE310562	7	13339032	13339109	-0.344961	0.544337	1.43482	0.566426	1.46599	2.3718	-1.77847	-0.864641	0.0854539	-3.01284	-2.35511	-1.60223	1.00668	0.0065035
VCE165096	2	43340312	43340392	-0.215993	0.687273	1.5924	0.358137	1.2744	2.18675	-1.97803	-1.04727	-0.0997215	-3.01361	-2.33573	-1.57905	1.00847	0.00650526
VCE60129	11	113073569	113073708	-0.21171	0.730154	1.65531	-2.01206	-1.05509	-0.105219	0.352424	1.27742	2.21841	1.56249	2.32148	3.12418	1.00895	0.00650908
VCE338014	8	78007681	78007757	-0.0973099	0.812642	1.7205	0.332722	1.24577	2.16735	-1.9169	-0.988351	-0.0403582	-2.91017	-2.23986	-1.53746	1.00952	0.0065096
VCE713	1	7358367	7358448	-0.158234	0.756708	1.65154	0.311687	1.22194	2.14811	-1.96178	-1.04552	-0.11103	-2.92329	-2.29398	-1.55834	1.00045	0.00651461
VCE205822	21	35779970	35780057	-0.43056	0.521649	1.46422	0.460732	1.40188	2.3583	-2.16116	-1.1799	-0.185256	-3.48293	-2.60958	-1.65487	1.0051	0.00651571
VCE208802	22	34114463	34114616	-0.442312	0.512291	1.45604	0.41489	1.35835	2.32145	-2.24777	-1.25558	-0.24953	-3.53487	-2.62793	-1.66595	1.00383	0.00651663
VCE244450	4	62620217	62620280	-0.213456	0.719887	1.62091	0.421371	1.34977	2.29266	-2.05959	-1.10612	-0.133972	-3.25882	-2.47708	-1.63462	1.00121	0.00651746
VCE318446	7	70032169	70032226	0.0958343	0.7393	1.42899	0.566713	1.30109	1.99313	-2.04431	-1.1555	-0.261163	-3.32594	-2.46398	-1.54741	1.00592	0.00652139
VCE145745	18	26445166	26445239	-0.405886	0.217822	1.01951	0.861906	1.74297	2.43748	-1.43593	-0.120743	1.33624	-3.03891	-1.88028	-0.34549	1.00527	0.00652288
VCE74386	12	83464415	83464525	-0.563799	0.383915	1.3405	0.466777	1.43284	2.38275	-2.30149	-1.32204	-0.297258	-3.63804	-2.79734	-1.76306	1.00733	0.00652406
VCE69578	12	46442881	46443002	-0.437243	0.501028	1.41315	0.436842	1.35982	2.30378	-2.06725	-1.10591	-0.139251	-3.27419	-2.48827	-1.61815	1.00573	0.00652523
VCE175059	2	110892748	110892813	-0.908632	0.0385552	0.98104	0.830927	1.77552	2.72089	-1.94344	-0.920537	0.135349	-3.67918	-2.73113	-1.6223	1.0058	0.00652543
VCE303856	6	142829757	142830007	-0.494862	0.479194	1.44917	0.469414	1.4457	2.403	-2.34299	-1.32375	-0.30477	-3.76787	-2.7713	-1.75483	1.00037	0.00652579
VCE196775	20	11017533	11017607	-0.348458	0.564889	1.4989	0.42321	1.35069	2.27942	-2.06302	-1.10066	-0.100021	-3.22174	-2.45363	-1.62666	1.00296	0.00652897
VCE72141	12	65542050	65542211	-0.534345	0.41103	1.37118	0.466159	1.42828	2.37144	-2.22359	-1.22938	-0.217518	-3.55953	-2.69818	-1.67699	1.00309	0.00653028
VCE113257	15	66770607	66770679	0.00662731	0.75348	1.51336	0.477455	1.24944	2.00925	-1.96453	-1.11645	-0.238107	-3.0914	-2.36731	-1.58579	1.00488	0.00653162
VCE272260	5	104777580	104777630	-0.13482	0.77009	1.69513	0.421264	1.3463	2.24511	-1.94487	-1.00958	-0.0650746	-3.03613	-2.37383	-1.61178	1.00555	0.00653213
VCE70027	12	50396723	50396777	-0.357119	0.553338	1.4518	0.629509	1.53727	2.45099	-1.66126	-0.75369	0.234611	-2.97189	-2.30421	-1.52884	1.00407	0.00653305
VCE341759	8	105338987	105339052	-0.128983	0.62167	1.31898	0.583084	1.31027	2.08481	-2.41455	-1.48582	-0.450555	-3.73615	-2.83944	-1.77319	1.00206	0.0065334
VCE28999	1	219563917	219563984	-0.274902	0.627949	1.53833	0.345163	1.24913	2.16144	-1.9869	-1.05018	-0.0994241	-3.01221	-2.31636	-1.55967	1.00365	0.00653509
VCE126752	16	62172150	62172214	-0.533	0.404696	1.35187	0.45544	1.4071	2.35636	-2.21885	-1.24552	-0.245727	-3.51984	-2.68515	-1.70372	1.0056	0.00653756
VCE267468	5	77910908	77910967	-0.425477	0.507921	1.41814	0.443008	1.36492	2.29378	-2.11649	-1.16562	-0.193125	-3.30039	-2.57004	-1.68364	1.00641	0.00653792
VCE338199	8	79298452	79298534	-0.0725891	0.830719	1.74594	0.366655	1.28919	2.19547	-1.97273	-1.05551	-0.114251	-2.99163	-2.37211	-1.63838	1.00218	0.00653794
VCE112443	15	60908540	60908600	-0.568635	0.357787	1.29949	0.636329	1.58946	2.52158	-2.14788	-1.148	-0.119111	-3.61509	-2.77834	-1.74392	1.00573	0.00654131
VCE335698	8	65224556	65224609	-0.10921	0.723397	1.5772	0.473301	1.33571	2.17953	-2.05953	-1.13406	-0.205774	-3.29891	-2.47298	-1.63147	1.00408	0.00654189
VCE22669	1	172174487	172174569	-0.437232	0.512441	1.4661	0.432609	1.40198	2.35588	-2.26912	-1.28241	-0.266853	-3.57823	-2.70267	-1.72274	1.00877	0.00654252
VCE85668	13	66845936	66845992	-0.157157	0.730212	1.62239	0.374927	1.2759	2.17024	-1.84812	-0.937758	-0.0136168	-2.84365	-2.2314	-1.54674	1.00155	0.00654337
VCE16837	1	106064371	106064423	-0.546724	0.381042	1.29168	0.480661	1.39231	2.32296	-2.50097	-1.49717	-0.427473	-3.89843	-2.93365	-1.79859	1.00954	0.00654547
VCE303568	6	140602626	140602696	0.120466	1.039	1.96925	0.438677	1.3956	2.34341	-2.10319	-1.14499	-0.181804	-3.39684	-2.55405	-1.65734	1.005	0.00654659
VCE203858	21	15264344	15264397	-0.454289	0.50168	1.42707	0.587903	1.51197	2.46728	-1.91088	-0.950973	0.0356915	-3.29196	-2.48857	-1.6192	1.0054	0.00654747
VCE319517	7	79469569	79469627	-0.445792	0.547216	1.51531	-2.28137	-1.24427	-0.215153	0.463439	1.43064	2.41426	1.67552	2.66186	3.72579	1.00871	0.00654794
VCE16835	1	106047357	106047410	-0.129484	0.775597	1.6914	0.302067	1.21501	2.11782	-1.9566	-1.03076	-0.0898411	-2.89432	-2.26288	-1.53953	1.00065	0.00655015
VCE360020	9	114015830	114015889	-0.139318	0.776723	1.68889	-1.99498	-1.04367	-0.106127	0.343281	1.2541	2.17375	1.5525	2.30619	3.04393	1.00695	0.00655184
VCE204177	21	17060021	17060102	-0.321889	0.65338	1.64475	-2.2195	-1.21135	-0.2353	0.441442	1.40129	2.36746	1.64109	2.63327	3.60717	1.00487	0.00655368
VCE310994	7	15502412	15502471	-0.258048	0.660022	1.57374	0.374733	1.30427	2.22582	-1.99927	-1.04975	-0.0944252	-3.07398	-2.36204	-1.59932	1.00473	0.00655542
VCE117012	15	96036240	96036336	-0.153043	0.778937	1.69156	0.347965	1.26754	2.19404	-2.01664	-1.08028	-0.125252	-3.05445	-2.36495	-1.59864	1.00341	0.00655673
VCE289216	6	35217844	35217901	-0.5975	0.378793	1.34598	0.636479	1.5881	2.54539	-2.00929	-1.01206	0.00526646	-3.53262	-2.61451	-1.64493	1.0059	0.00655674
VCE217000	3	56315765	56315815	-0.222807	0.683279	1.60138	0.325415	1.24822	2.16175	-1.98588	-1.05248	-0.112369	-2.99145	-2.31673	-1.57314	1.00131	0.00655685
VCE139995	17	63041999	63042092	-0.223608	0.682833	1.5886	0.345545	1.26116	2.16832	-1.95515	-1.01706	-0.0883575	-2.94746	-2.29695	-1.56236	1.0037	0.00655814
VCE21029	1	158112184	158112239	-0.435087	0.566138	1.54625	-2.30047	-1.26972	-0.225079	0.488973	1.45428	2.4359	1.63606	2.74117	3.79337	1.00753	0.00655845
VCE251023	4	124567501	124567605	-0.332118	0.617272	1.57724	0.477557	1.41227	2.35607	-2.03284	-1.05034	-0.0692704	-3.32091	-2.46188	-1.61858	1.0006	0.00655863
VCE252199	4	133124726	133124834	-0.0901108	0.825257	1.71861	0.383796	1.28942	2.19938	-1.89366	-0.971367	-0.0385777	-2.91429	-2.29489	-1.56179	1.00778	0.00656018
VCE107563	15	32923364	32923414	-0.463445	0.452118	1.38831	0.490486	1.42905	2.34137	-2.13181	-1.15009	-0.16234	-3.4226	-2.61029	-1.67077	1.00503	0.00656055
VCE192195	2	212100152	212100230	0.0166138	0.90409	1.80691	0.350901	1.26489	2.17154	-1.93331	-1.01346	-0.086194	-2.93778	-2.30377	-1.56945	1.00294	0.00656123
VCE68257	12	28876349	28876400	-0.42544	0.511321	1.45347	0.463756	1.41485	2.3468	-2.16067	-1.18649	-0.185339	-3.4174	-2.64356	-1.672	1.0042	0.00656273
VCE28621	1	217985711	217985769	-0.510362	0.431668	1.38725	0.445677	1.3995	2.33627	-2.22912	-1.24904	-0.242494	-3.52866	-2.66836	-1.68385	1.00365	0.00656452
VCE13567	1	87740421	87740546	-0.446058	0.495737	1.43077	0.455198	1.3973	2.34625	-2.25116	-1.28395	-0.285525	-3.52026	-2.74252	-1.75999	1.00499	0.00656475
VCE143863	18	7930838	7930887	-0.131662	0.777573	1.67797	0.32994	1.22781	2.15201	-1.96129	-1.04988	-0.0996752	-2.9567	-2.3042	-1.54215	1.00572	0.00656555
VCE96847	14	37703313	37703404	-0.116553	0.777993	1.66382	0.651412	1.57502	2.49838	-1.9336	-0.977938	-0.0229951	-3.34905	-2.58255	-1.73156	1.00783	0.00656902
VCE236042	3	186096375	186096426	-0.416085	0.310966	1.20834	0.730913	1.61975	2.39283	-1.63999	-0.561323	0.627384	-3.07503	-2.14864	-1.08908	1.00811	0.00657094
VCE11931	1	81563057	81563114	-0.311288	0.5913	1.50855	0.517623	1.42918	2.34249	-1.98615	-1.03309	-0.00574101	-3.24002	-2.48008	-1.58347	1.0061	0.00657541
VCE117608	15	97528411	97528477	-0.267641	0.664396	1.56762	0.415853	1.33493	2.25748	-1.99611	-1.05665	-0.0932877	-3.14472	-2.40616	-1.60287	1.00131	0.00657643
VCE241928	4	35023582	35023670	-0.262101	0.647864	1.55936	0.421577	1.33221	2.26302	-2.00333	-1.05229	-0.107875	-3.13434	-2.41438	-1.59451	1.00356	0.00657732
VCE235398	3	181951157	181951274	-0.0173801	0.899708	1.80645	0.32551	1.24638	2.14572	-1.94058	-1.01479	-0.0762035	-2.92581	-2.28412	-1.54032	1.00262	0.00657974
VCE242367	4	40636026	40636082	-0.0967179	0.796438	1.70253	0.429382	1.36359	2.28148	-1.93348	-1.00883	-0.0709595	-3.02703	-2.40727	-1.63476	1.00671	0.00657993
VCE269082	5	88808278	88808366	-0.509634	0.415982	1.36779	0.473437	1.42615	2.34217	-2.15068	-1.16277	-0.15652	-3.44978	-2.60912	-1.64015	1.00093	0.00658299
VCE91326	13	104226847	104226905	-0.431548	0.509549	1.44907	0.384377	1.31365	2.2612	-2.16221	-1.19217	-0.208827	-3.3459	-2.54226	-1.63007	1.00076	0.00658388
VCE197720	20	16128159	16128225	-0.145619	0.767359	1.67041	-2.01699	-1.04867	-0.0921447	0.383835	1.28324	2.188	1.56101	2.34176	3.07822	1.00633	0.00658917
VCE355161	9	78371623	78371769	-0.125559	0.794537	1.71089	-2.07558	-1.11656	-0.154176	0.395255	1.33328	2.27098	1.61549	2.47305	3.21634	1.00387	0.00658952
VCE324253	7	115550086	115550288	-0.168961	0.73077	1.63376	0.308554	1.21376	2.1121	-1.94524	-1.02047	-0.0835908	-2.89111	-2.25431	-1.5413	1.00119	0.00659074
VCE302038	6	129868491	129868546	-0.147275	0.764486	1.67437	0.32892	1.24968	2.16697	-1.94608	-1.04	-0.0972584	-2.94148	-2.3093	-1.58966	1.00133	0.00659126
VCE332513	8	35312239	35312304	-0.240635	0.674853	1.59308	0.316668	1.23827	2.16058	-2.00598	-1.07539	-0.12854	-3.004	-2.32876	-1.58345	1.00174	0.00659574
VCE277887	5	142428848	142428964	-0.229192	0.6752	1.57444	0.345142	1.25456	2.16231	-1.96909	-1.02653	-0.102424	-2.94679	-2.3052	-1.59116	1.00078	0.0066004
VCE26468	1	207908513	207908579	-0.534479	0.419006	1.37864	0.437473	1.39041	2.34104	-2.2726	-1.27567	-0.272068	-3.55755	-2.69171	-1.70902	1.00073	0.00660269
VCE57473	11	84723079	84723245	-0.00304618	0.645522	1.37047	0.507948	1.24787	1.92146	-2.47105	-1.51196	-0.499461	-3.71383	-2.76485	-1.67206	1.00598	0.00660415
VCE267995	5	81926455	81926507	-0.0991298	0.805318	1.7151	0.366642	1.29936	2.2012	-1.95475	-1.01878	-0.0775464	-2.95195	-2.3402	-1.63037	1.00305	0.00660458
VCE356197	9	82117539	82117707	-0.287878	0.62665	1.55569	0.358091	1.28725	2.21584	-2.09653	-1.13999	-0.177578	-3.22449	-2.45154	-1.58434	1.00186	0.00660573
VCE133081	17	13996195	13996259	-0.315937	0.578919	1.46548	0.449368	1.34802	2.24296	-1.85664	-0.937083	0.00444249	-2.97134	-2.30264	-1.53768	1.00528	0.00660584
VCE88484	13	80339674	80339754	-0.12556	0.793515	1.6949	-1.993	-1.06837	-0.121831	0.36704	1.27693	2.20832	1.60482	2.36358	3.04187	1.00925	0.00660672
VCE162504	2	22651168	22651231	-0.260116	0.647451	1.55137	0.377891	1.28297	2.18239	-1.95044	-1.01339	-0.0731918	-2.98604	-2.30357	-1.56223	1.00056	0.00660834
VCE346528	9	4217757	4217959	-0.595359	0.337334	1.28982	0.65342	1.62031	2.56252	-2.08654	-1.10135	-0.109143	-3.60234	-2.76339	-1.75399	1.00226	0.00660981
VCE268056	5	82163891	82163951	-0.0331822	0.737389	1.51937	0.335887	1.13579	1.92238	-2.26184	-1.35342	-0.402042	-3.29001	-2.49848	-1.6124	1.00304	0.00661267
VCE15617	1	96866562	96866624	-0.307174	0.579745	1.47305	0.397771	1.29701	2.19867	-1.87729	-0.971549	-0.0388155	-2.94273	-2.28513	-1.54758	1.00176	0.00661391
VCE201481	20	51710829	51710881	-0.0448556	0.8468	1.74433	0.324989	1.23477	2.14405	-1.93126	-1.00861	-0.0812842	-2.91035	-2.2657	-1.53788	1.00438	0.00661671
VCE240778	4	25072840	25072891	-0.340518	0.575053	1.5024	0.497218	1.4334	2.35619	-2.09286	-1.13899	-0.16319	-3.40319	-2.60936	-1.65421	1.00218	0.00661972
VCE253698	4	144901619	144901674	-0.101498	0.783517	1.68937	0.290225	1.19779	2.09463	-1.9374	-1.02227	-0.101741	-2.84349	-2.23818	-1.56604	1.00313	0.00662273
VCE360266	9	116102655	116102720	-0.322369	0.590909	1.51105	0.401435	1.31324	2.23673	-1.96993	-1.03368	-0.0803106	-3.04381	-2.34973	-1.62598	1.00536	0.00662708
VCE314250	7	33306704	33306796	-0.426939	0.523318	1.45822	0.410901	1.34843	2.29301	-2.19941	-1.23194	-0.238253	-3.44192	-2.61564	-1.64971	1.00141	0.00662719
VCE119742	16	6110475	6110533	-0.605666	0.380008	1.37534	0.53952	1.53376	2.51521	-2.31132	-1.21939	-0.164651	-3.98306	-2.70403	-1.6781	1.00325	0.00662765
VCE4753	1	40651760	40651830	-0.110477	0.796031	1.72886	-2.02224	-1.06013	-0.100743	0.373788	1.31907	2.24284	1.55142	2.36247	3.19363	1.00905	0.00662802
VCE220411	3	73139346	73139405	-0.0607348	0.900448	1.88405	-2.27332	-1.27838	-0.242323	0.543321	1.53635	2.49628	1.69868	2.85455	3.77882	1.00816	0.0066293
VCE153090	18	74743576	74743635	-0.101802	0.79658	1.71143	0.378545	1.30627	2.2081	-1.94978	-1.03066	-0.0843553	-2.99708	-2.35269	-1.61859	1.00246	0.00663499
VCE349431	9	18799698	18799750	-0.430107	0.52145	1.44374	0.475845	1.39912	2.34552	-1.95384	-0.993864	-0.0240622	-3.20997	-2.40127	-1.58159	1.00278	0.00663518
VCE31495	10	1505433	1505482	-0.0824835	0.815886	1.69956	-1.94428	-1.01496	-0.0806579	0.346632	1.24932	2.15956	1.52478	2.29116	2.96731	1.00664	0.00663558
VCE113237	15	66725110	66725191	-0.203997	0.694105	1.60586	0.302102	1.21401	2.13003	-1.96721	-1.04214	-0.0989057	-2.94005	-2.26319	-1.5582	1.0016	0.00663681
VCE281748	5	166768056	166768141	-0.636682	0.387522	1.40484	0.513695	1.52124	2.52998	-2.4763	-1.37155	-0.285384	-4.15115	-2.87705	-1.71985	1.00139	0.0066414
VCE266186	5	68450540	68450597	-0.164936	0.762676	1.69327	0.430007	1.37224	2.30423	-1.97735	-1.03693	-0.0860507	-3.12841	-2.41951	-1.65915	1.00271	0.0066416
VCE180017	2	145108452	145108559	-0.114853	0.786985	1.68744	0.34951	1.27024	2.18572	-2.02128	-1.0682	-0.142096	-3.05921	-2.35367	-1.59715	1.00082	0.00664237
VCE279449	5	155860787	155860875	-0.415875	0.524567	1.46504	0.459067	1.40007	2.33997	-2.0839	-1.10796	-0.128157	-3.36231	-2.52572	-1.62229	1.00243	0.00664396
VCE15934	1	97612603	97612682	0.0613298	0.954845	1.85549	0.331744	1.2378	2.15179	-1.91712	-1.00194	-0.07144	-2.88221	-2.25992	-1.56467	1.00932	0.00664427
VCE170274	2	66863405	66863455	-0.37117	0.574572	1.52234	0.44022	1.39765	2.33415	-2.16703	-1.19614	-0.189412	-3.48478	-2.60669	-1.66412	1.00865	0.00664541
VCE287980	6	22751292	22751349	-0.50755	0.431903	1.38823	0.450915	1.40739	2.35693	-2.20373	-1.2065	-0.22205	-3.51099	-2.64753	-1.65192	1.00331	0.00664865
VCE169856	2	66225685	66225749	-0.732003	0.248727	1.25549	0.501303	1.48758	2.47664	-2.49367	-1.43404	-0.361218	-3.97488	-2.95769	-1.79417	1.00516	0.006649
VCE331283	8	25874088	25874144	-0.328979	0.616411	1.5456	0.341351	1.27309	2.21026	-2.10921	-1.12807	-0.156436	-3.22311	-2.40229	-1.58691	1.00494	0.00665021
VCE18388	1	118199843	118199899	-0.26517	0.688511	1.63274	0.463062	1.3821	2.3126	-2.00607	-1.04636	-0.0884672	-3.19372	-2.46012	-1.64444	1.00679	0.00665165
VCE236866	3	192128227	192128317	-0.218965	0.710326	1.63186	0.358546	1.27935	2.20283	-2.02724	-1.08445	-0.132287	-3.0968	-2.38167	-1.58974	1.00179	0.0066531
VCE68963	12	41649309	41649381	-0.32403	0.571412	1.48179	0.457115	1.37832	2.28791	-1.84994	-0.919489	0.0118249	-2.94024	-2.32532	-1.6032	1.00567	0.00665394
VCE148238	18	40109445	40109502	0.0416118	0.931521	1.82294	0.309865	1.21067	2.10002	-1.87912	-0.977892	-0.0558124	-2.7696	-2.21476	-1.57734	1.00429	0.00665553
VCE179355	2	144072109	144072183	-0.379005	0.525741	1.45648	0.448332	1.37956	2.29037	-2.15708	-1.20286	-0.204981	-3.41248	-2.59912	-1.67845	1.00339	0.00665641
VCE151956	18	61211775	61211829	-0.759039	0.250209	1.20494	0.651044	1.61379	2.61278	-2.12278	-1.12722	-0.0631058	-3.65483	-2.78323	-1.71758	1.00521	0.00665742
VCE300977	6	123655971	123656118	-0.4089	0.539492	1.48583	0.453935	1.40203	2.34425	-2.19805	-1.21627	-0.220239	-3.47963	-2.64176	-1.71676	1.00637	0.00665802
VCE356220	9	82167529	82167590	-0.581899	0.387635	1.34712	0.486986	1.45555	2.41505	-2.2726	-1.26906	-0.23942	-3.694	-2.74285	-1.69431	1.00582	0.0066591
VCE251484	4	128393301	128393477	-0.531122	0.42444	1.38213	0.474606	1.42693	2.37659	-2.23581	-1.25608	-0.242594	-3.55678	-2.7343	-1.69537	1.00367	0.00666079
VCE85982	13	68358147	68358208	-0.578262	0.411969	1.37591	0.57885	1.53533	2.51999	-2.29771	-1.27496	-0.227417	-3.84628	-2.83036	-1.75747	1.00558	0.00666326
VCE66057	12	16155349	16155406	-0.0340006	0.848386	1.75062	0.423509	1.34325	2.25076	-1.93507	-1.01642	-0.0775235	-3.01452	-2.38667	-1.65347	1.00433	0.00666425
VCE10007	1	71584954	71585017	-0.0420407	0.850355	1.74116	0.277691	1.17965	2.0883	-1.88633	-0.985425	-0.0594009	-2.76222	-2.16788	-1.52298	1.00286	0.00666625
VCE9351	1	64124533	64124587	-0.594761	0.384387	1.32263	0.605563	1.55235	2.52161	-2.2221	-1.20373	-0.15847	-3.7229	-2.78899	-1.74491	1.00309	0.00666899
VCE130216	16	80092525	80092623	-0.182838	0.716653	1.62089	0.37599	1.29708	2.21288	-1.90653	-0.98531	-0.062198	-2.95761	-2.30947	-1.57043	1.00531	0.00667249
VCE273195	5	108299820	108299914	-0.591992	0.329415	1.27328	0.517571	1.46445	2.3865	-2.14109	-1.17128	-0.170536	-3.48933	-2.67196	-1.67863	1.0029	0.00667266
VCE82334	13	44062487	44062590	-0.469708	0.471945	1.40306	0.460574	1.40701	2.34293	-2.12725	-1.1596	-0.159702	-3.40195	-2.60083	-1.64339	1.00305	0.00667303
VCE194571	2	226301173	226301256	-0.35308	0.570881	1.49001	0.389142	1.30824	2.23582	-2.06012	-1.10332	-0.139522	-3.22233	-2.41845	-1.62346	1.00177	0.00667327
VCE234057	3	173864188	173864246	0.00541519	0.914848	1.82482	0.368869	1.28576	2.19334	-1.94976	-1.01901	-0.0786893	-2.98922	-2.32102	-1.58032	1.00418	0.00668093
VCE272940	5	107724935	107725002	-0.175869	0.783103	1.7324	-2.12768	-1.13994	-0.169358	0.397099	1.35611	2.30552	1.67335	2.4924	3.34327	1.00825	0.00668503
VCE69823	12	49079901	49079986	-0.357451	0.576819	1.4745	0.485612	1.39469	2.31748	-1.93555	-0.991049	-0.0184651	-3.16638	-2.39921	-1.58183	1.00267	0.00668848
VCE183184	2	161234095	161234149	-0.295751	0.589803	1.477	0.535398	1.43428	2.33166	-1.79043	-0.866841	0.100965	-2.99445	-2.33403	-1.54345	1.00561	0.00668859
VCE147236	18	37530756	37530823	-0.188623	0.712696	1.6198	0.300265	1.21417	2.12013	-1.97054	-1.05272	-0.111867	-2.93336	-2.27771	-1.55084	1.00621	0.00668921
VCE343101	8	115870657	115870709	-0.807336	0.1904	1.19207	0.749252	1.75928	2.75404	-2.24062	-1.16366	-0.0465721	-4.00837	-2.95334	-1.7349	1.00551	0.00669171
VCE58071	11	91681340	91681407	-0.517036	0.422002	1.3615	0.502577	1.45232	2.39585	-2.18572	-1.21032	-0.205815	-3.50391	-2.70629	-1.71999	1.00106	0.00669201
VCE136213	17	40124876	40124941	-0.221258	0.697855	1.62137	0.320484	1.23926	2.15249	-1.99724	-1.05265	-0.115539	-2.99445	-2.30465	-1.56408	1.00665	0.00669519
VCE254407	4	148823237	148823287	-0.238266	0.704881	1.62674	0.409137	1.34761	2.29032	-2.06895	-1.09898	-0.109498	-3.27734	-2.44834	-1.59507	1.00814	0.00669636
VCE279584	5	157285769	157285845	-0.270079	0.651212	1.55936	0.381618	1.30058	2.21152	-2.00857	-1.06372	-0.104705	-3.06349	-2.3752	-1.62494	1.00316	0.00669965
VCE319637	7	81765909	81765976	-0.65674	0.365334	1.31608	0.562199	1.50243	2.5088	-2.2566	-1.23807	-0.206084	-3.81101	-2.76725	-1.67797	1.00443	0.00670039
VCE310489	7	12318255	12318306	-0.163091	0.741208	1.66073	0.422275	1.34187	2.25124	-1.93903	-1.00273	-0.0599864	-3.03637	-2.35607	-1.61681	1.00259	0.00670248
VCE216299	3	54096330	54096415	-0.211073	0.684015	1.59729	0.322558	1.23889	2.15368	-1.95039	-1.02084	-0.0821796	-2.93828	-2.28582	-1.55197	1.00131	0.00670257
VCE268032	5	82077707	82077766	-0.403502	0.526222	1.45356	0.440354	1.36999	2.31622	-2.11376	-1.13626	-0.168425	-3.36158	-2.53806	-1.61434	1.00125	0.00670458
VCE273090	5	107969679	107969890	-0.418219	0.54495	1.51751	0.566886	1.55088	2.50943	-2.32198	-1.31243	-0.280248	-3.84271	-2.89814	-1.76299	1.00693	0.00670475
VCE250734	4	123037021	123037160	-0.272521	0.640302	1.539	0.398771	1.3044	2.21887	-1.93944	-1.02217	-0.0668902	-3.01123	-2.33789	-1.59848	1.00062	0.00670522
VCE196716	20	10851309	10851381	-0.29525	0.612125	1.52868	0.348168	1.27399	2.18693	-1.93769	-0.995895	-0.0407017	-2.93522	-2.28198	-1.55113	1.00209	0.00670571
VCE27277	1	212300304	212300403	-0.347302	0.496797	1.2496	0.618799	1.39596	2.25859	-2.07504	-1.14747	-0.14261	-3.45324	-2.59283	-1.59042	1.00257	0.0067061
VCE295903	6	91279828	91279892	-0.218332	0.686573	1.59772	0.313246	1.23139	2.12836	-1.98259	-1.04239	-0.104399	-2.94878	-2.28721	-1.55285	1.00218	0.00670683
VCE261267	5	25974778	25974849	-0.490459	0.448606	1.3965	0.461304	1.41039	2.34798	-2.21994	-1.23049	-0.239141	-3.50383	-2.6821	-1.70272	1.00189	0.00670699
VCE170802	2	68878519	68878576	-0.491099	0.242141	1.20765	0.712398	1.6672	2.44438	-1.60279	-0.442982	0.973544	-3.02908	-2.0816	-0.755718	1.00834	0.00670845
VCE282225	5	167601706	167601783	-0.187331	0.719008	1.61926	-2.00317	-1.07134	-0.129607	0.34554	1.25722	2.16467	1.5696	2.36396	3.00231	1.00507	0.00671133
VCE245936	4	79637163	79637229	-0.091753	0.638692	1.42419	0.441259	1.24033	1.9827	-2.26653	-1.3325	-0.336265	-3.46847	-2.56377	-1.58412	1.00092	0.00671156
VCE290420	6	44559135	44559223	-0.518705	0.396081	1.31805	0.525037	1.44251	2.3738	-2.00819	-1.05328	-0.0749533	-3.27184	-2.53341	-1.66061	1.00145	0.00671218
VCE10295	1	73145080	73145147	-0.39504	0.529474	1.48676	0.417635	1.37364	2.29761	-2.19753	-1.2307	-0.251818	-3.40134	-2.63658	-1.71992	1.00675	0.00671346
VCE204204	21	17251158	17251268	-0.382085	0.538493	1.45347	0.479953	1.38789	2.31338	-2.02266	-1.06727	-0.0842873	-3.26754	-2.48783	-1.57896	1.00077	0.00671478
VCE268263	5	83448506	83448579	-0.508708	0.440549	1.35227	0.494924	1.40538	2.35005	-2.1606	-1.16112	-0.158472	-3.50451	-2.58433	-1.6421	1.00188	0.00671582
VCE221330	3	77560021	77560105	0.0472179	0.956571	1.86796	0.384142	1.30842	2.23298	-2.00363	-1.06136	-0.123814	-3.07481	-2.40597	-1.6101	1.00954	0.00671617
VCE196452	20	9093422	9093530	0.003318	0.916718	1.81456	0.329087	1.24291	2.15705	-1.95733	-1.02456	-0.0881819	-2.93618	-2.28411	-1.56923	1.00521	0.00671645
VCE18573	1	118932603	118932661	-0.476251	0.462633	1.4077	0.451459	1.39962	2.33944	-2.21525	-1.23929	-0.2386	-3.48851	-2.68013	-1.69829	1.00112	0.00672099
VCE299975	6	113404282	113404410	-0.517336	0.44826	1.40021	0.434916	1.39024	2.35512	-2.27428	-1.28806	-0.259046	-3.60918	-2.68652	-1.70298	1.00335	0.00672112
VCE296734	6	95267531	95267654	-0.197784	0.701218	1.60962	0.380708	1.30161	2.2071	-1.98855	-1.06273	-0.125549	-3.01047	-2.38774	-1.68591	1.00113	0.00672368
VCE201495	20	51888537	51888599	-0.180228	0.714614	1.62922	0.305106	1.23197	2.13201	-1.96497	-1.03803	-0.119123	-2.90168	-2.28642	-1.60169	1.00831	0.0067252
VCE269515	5	89827708	89827773	-0.69515	0.28026	1.26443	0.507852	1.49402	2.46002	-2.39169	-1.35491	-0.31352	-3.92149	-2.86941	-1.7283	1.00197	0.00672781
VCE297234	6	98196950	98197043	0.0296295	0.947413	1.85855	0.339387	1.26138	2.17871	-1.95872	-1.02406	-0.0946435	-2.91363	-2.3186	-1.6145	1.00355	0.00672797
VCE235459	3	182140099	182140170	-0.592363	0.341156	1.28396	0.539462	1.47809	2.42736	-2.18538	-1.19215	-0.181343	-3.59302	-2.71545	-1.67756	1.00148	0.00672871
VCE271134	5	94832919	94833084	-0.00696639	0.88426	1.7768	0.291062	1.21859	2.12704	-1.9047	-0.992532	-0.0644871	-2.84261	-2.23338	-1.52698	1.00712	0.00672976
VCE360283	9	116166526	116166575	-0.193432	0.717326	1.64572	0.421227	1.34259	2.26388	-1.90901	-0.959311	-0.0191588	-3.00891	-2.32231	-1.5714	1.00561	0.00673025
VCE38340	10	63205012	63205061	-0.414978	0.5322	1.38754	0.614016	1.48488	2.41392	-1.70034	-0.783996	0.17478	-3.01623	-2.29419	-1.49549	1.00673	0.00673173
VCE169563	2	65504244	65504342	-0.0933773	0.819052	1.72413	0.40593	1.33019	2.24597	-1.80901	-0.8818	0.0637311	-2.8287	-2.23505	-1.54725	1.00443	0.00673188
VCE154858	19	13328541	13328645	-0.243108	0.667267	1.56041	0.376884	1.27867	2.18597	-1.94025	-1.01121	-0.0752863	-2.94226	-2.31068	-1.58526	1.0018	0.00673427
VCE276604	5	135127946	135128014	-0.174339	0.733929	1.64524	0.357785	1.26549	2.18208	-2.02012	-1.08949	-0.147614	-3.03676	-2.39126	-1.62759	1.00491	0.00673548
VCE188866	2	194967638	194967708	-0.315882	0.633212	1.58687	0.428583	1.37519	2.30557	-2.12546	-1.14064	-0.160819	-3.34295	-2.52416	-1.67268	1.0068	0.0067365
VCE58757	11	96647875	96647925	-0.374	0.562859	1.51235	0.421839	1.36609	2.29803	-2.14429	-1.17206	-0.193623	-3.39222	-2.57605	-1.63257	1.00176	0.0067383
VCE8341	1	60516087	60516172	-0.508885	0.44691	1.39112	0.510437	1.45778	2.40857	-2.16291	-1.16674	-0.150022	-3.52984	-2.6586	-1.64442	1.00567	0.0067385
VCE304286	6	147523586	147523681	-0.18154	0.72737	1.63086	-1.97031	-1.04863	-0.106386	0.329204	1.25873	2.16797	1.6	2.33093	2.96483	1.0019	0.00673918
VCE292895	6	65817448	65817503	-0.541936	0.428651	1.34723	0.607879	1.52363	2.50071	-2.08446	-1.09036	-0.0725831	-3.55159	-2.67084	-1.61565	1.00398	0.00674117
VCE14838	1	92461900	92462040	-0.389321	0.536828	1.43398	0.452568	1.36278	2.28737	-1.93853	-1.00851	-0.0538241	-3.17118	-2.37176	-1.5672	1.0042	0.00674349
VCE10223	1	72656960	72657035	-1.1177	-0.0859011	0.938245	0.882353	1.9072	2.93203	-2.25516	-1.08101	0.0914665	-4.29024	-3.00136	-1.7054	1.0011	0.00674485
VCE263423	5	45673702	45673762	-0.566989	0.391769	1.34191	0.521149	1.47017	2.42124	-2.14629	-1.1731	-0.160627	-3.53115	-2.6576	-1.68207	1.00604	0.00674649
VCE173715	2	100033466	100033532	-0.326798	0.592866	1.52682	0.444505	1.37259	2.31055	-1.96717	-1.01049	-0.050179	-3.14933	-2.40159	-1.60734	1.00292	0.00674707
VCE310864	7	14495942	14496019	-0.38687	0.539682	1.48561	0.391533	1.33583	2.27117	-2.16614	-1.21211	-0.214064	-3.3923	-2.57046	-1.62114	1.00084	0.0067484
VCE334527	8	59115702	59115771	-0.13642	0.814027	1.74097	0.375622	1.31077	2.26641	-2.07277	-1.11391	-0.141848	-3.20673	-2.44096	-1.60462	1.00244	0.00674989
VCE174482	2	104771243	104771326	-0.00438425	0.968699	1.92188	-2.1222	-1.14405	-0.173022	0.430803	1.38987	2.33216	1.6812	2.54239	3.3515	1.00736	0.0067507
VCE319350	7	78146735	78146791	-0.29311	0.608953	1.50962	0.432188	1.34466	2.24956	-1.91624	-0.978685	-0.0288852	-3.04276	-2.34396	-1.5718	1.00262	0.00675302
VCE352414	9	38173470	38173523	-0.0984379	0.801027	1.71799	-1.96784	-1.0223	-0.0774622	0.33536	1.26356	2.17405	1.51343	2.29601	3.00896	1.00589	0.00675446
VCE191828	2	209470051	209470121	-0.138459	0.612793	1.36723	0.582445	1.36663	2.14254	-2.0138	-1.09504	-0.0880585	-3.32851	-2.47663	-1.53866	1.00408	0.00675511
VCE143932	18	8258022	8258115	-0.36309	0.560002	1.5054	0.397564	1.35583	2.29057	-2.14285	-1.17437	-0.189406	-3.35652	-2.55474	-1.63037	1.00382	0.00675643
VCE124262	16	51709868	51709947	-0.0502354	0.874295	1.78613	-1.96557	-1.03109	-0.0761801	0.320198	1.24519	2.16753	1.51589	2.27589	3.02363	1.00035	0.00675718
VCE349927	9	22052645	22052709	-0.365379	0.571552	1.50064	0.432272	1.36195	2.30644	-1.98079	-1.01053	-0.0644465	-3.14646	-2.39532	-1.60055	1.00315	0.00676186
VCE271117	5	94809289	94809355	-0.0451983	0.845589	1.72042	0.415412	1.30539	2.20313	-1.79649	-0.883171	0.0314263	-2.85394	-2.20622	-1.51992	1.006	0.00677314
VCE293838	6	75760944	75761022	-0.549275	0.40153	1.34327	0.44896	1.39995	2.34323	-2.23047	-1.25229	-0.242994	-3.52877	-2.69546	-1.69138	1.00107	0.00677478
VCE183903	2	163791958	163792030	-0.626722	0.348185	1.34069	0.486093	1.48482	2.45176	-2.42818	-1.40484	-0.345299	-3.90547	-2.90911	-1.78069	1.00523	0.00677546
VCE236075	3	186214021	186214181	-0.296194	0.624526	1.53299	0.386193	1.30331	2.23438	-1.93416	-0.986667	-0.04087	-3.01682	-2.31467	-1.53864	1.00571	0.00677976
VCE137320	17	48331106	48331197	-0.289572	0.63272	1.56713	0.362355	1.29711	2.22199	-2.12654	-1.15831	-0.173405	-3.22542	-2.48398	-1.61986	1.00324	0.00678386
VCE41918	10	87820855	87820976	-0.340772	0.589858	1.4954	0.460868	1.37345	2.30183	-1.96387	-0.988944	0.00530846	-3.14925	-2.3722	-1.55428	1.00379	0.00678546
VCE26241	1	205425255	205425343	-0.345923	0.6087	1.55931	0.451366	1.39059	2.3309	-2.0775	-1.10112	-0.126835	-3.34005	-2.48195	-1.64541	1.00623	0.0067872
VCE87566	13	74978865	74978936	-0.117492	0.797093	1.72317	0.401536	1.35711	2.28649	-2.11802	-1.15547	-0.185925	-3.32945	-2.5442	-1.62301	1.00225	0.00678839
VCE97253	14	41277541	41277623	-0.439229	0.512097	1.45028	0.472871	1.40905	2.36365	-2.17584	-1.19785	-0.183047	-3.52421	-2.62569	-1.65283	1.00078	0.00678897
VCE14049	1	88527522	88527668	-0.140528	0.764702	1.67277	0.336736	1.24638	2.15545	-1.98014	-1.05498	-0.12626	-2.97046	-2.32214	-1.60653	1.00156	0.00678985
VCE51326	11	19927001	19927072	-0.299356	0.633937	1.56375	0.408837	1.33691	2.26611	-2.08398	-1.11761	-0.149022	-3.2833	-2.44804	-1.62584	1.00303	0.00679033
VCE58811	11	97218379	97218429	-0.246657	0.672394	1.59455	0.366346	1.29916	2.20788	-2.07088	-1.1292	-0.173202	-3.1588	-2.4459	-1.663	1.00102	0.00679048
VCE75352	12	92272246	92272333	-0.268682	0.615464	1.47605	0.519211	1.38363	2.26405	-1.87059	-0.927579	0.0103934	-3.09033	-2.33679	-1.50502	1.00378	0.00679081
VCE342832	8	115056526	115056647	-0.411792	0.524369	1.46888	0.408165	1.36526	2.30888	-2.19382	-1.21469	-0.207287	-3.46683	-2.59988	-1.64484	1.00184	0.00679114
VCE216661	3	55486584	55486650	-0.573049	0.372709	1.26424	0.643462	1.54433	2.48902	-2.00648	-1.01265	-0.000891504	-3.4847	-2.5841	-1.62823	1.00571	0.00679151
VCE240309	4	23887269	23887399	-0.210763	0.694486	1.60615	0.313111	1.2389	2.14863	-2.00365	-1.05794	-0.118829	-3.0283	-2.29779	-1.52804	1.00104	0.00679234
VCE324025	7	114946096	114946203	0.132841	0.952259	1.82082	0.317544	1.18339	2.01981	-1.80003	-0.912566	-0.0202228	-2.66784	-2.08649	-1.48658	1.00344	0.00679614
VCE151889	18	60846010	60846062	-0.342548	0.610981	1.54781	0.399286	1.3436	2.2894	-2.1194	-1.13164	-0.157989	-3.31175	-2.48766	-1.65429	1.00316	0.00679627
VCE341554	8	104600171	104600269	-0.619032	0.405736	1.3935	0.555257	1.55585	2.5664	-2.40303	-1.34362	-0.270503	-4.01104	-2.92123	-1.72962	1.00701	0.00679727
VCE186866	2	177698700	177698807	-0.420257	0.484707	1.4062	0.475158	1.40112	2.31167	-2.05461	-1.10964	-0.134228	-3.28285	-2.54802	-1.64291	1.00408	0.00679885
VCE12182	1	81986541	81986774	-0.509731	0.455474	1.43158	0.443616	1.41579	2.37345	-2.28993	-1.30162	-0.277933	-3.64514	-2.77684	-1.63405	1.00591	0.00680329
VCE296199	6	92683220	92683273	-0.487622	0.480127	1.45654	0.423526	1.39189	2.34796	-2.25514	-1.26168	-0.240719	-3.58286	-2.65974	-1.69069	1.00569	0.00680342
VCE4316	1	38157285	38157404	0.0439246	0.949345	1.86841	-1.94097	-1.01128	-0.0576627	0.375777	1.29899	2.21411	1.62496	2.32496	2.9898	1.00746	0.00680343
VCE286849	6	16432458	16432529	-0.329611	0.569962	1.45503	0.577059	1.46832	2.37553	-1.7818	-0.856337	0.0933308	-3.04464	-2.34982	-1.55109	1.00211	0.00680424
VCE58610	11	96050516	96050634	-0.570693	0.391282	1.32332	0.542873	1.49	2.46207	-1.99604	-1.02949	-0.0282764	-3.34463	-2.55518	-1.64311	1.00428	0.00680704
VCE297458	6	98667235	98667284	-0.273942	0.645199	1.55264	0.349232	1.26971	2.1871	-1.95785	-1.02686	-0.0884657	-2.95611	-2.32517	-1.59681	1.00245	0.00680764
VCE144689	18	22046514	22046577	-0.337731	0.595083	1.52955	0.509745	1.44831	2.39787	-2.0503	-1.07672	-0.0707315	-3.34648	-2.56149	-1.62735	1.00722	0.00680813
VCE246114	4	80471482	80471543	-0.409728	0.559256	1.52683	0.481936	1.4311	2.38564	-2.22537	-1.22948	-0.220194	-3.5891	-2.68028	-1.69771	1.00104	0.00680861
VCE57225	11	82623270	82623348	-0.740654	0.210733	1.171	0.622019	1.58372	2.54019	-2.1981	-1.17096	-0.128423	-3.78097	-2.77965	-1.69388	1.00325	0.00680982
VCE348547	9	16044562	16044636	-0.519668	0.424491	1.38254	0.478123	1.44209	2.38773	-2.1139	-1.12832	-0.125911	-3.45779	-2.59402	-1.60677	1.0013	0.00681088
VCE16654	1	103900981	103901036	-0.101525	0.802678	1.70716	0.402871	1.31757	2.22504	-1.88342	-0.962741	-0.034193	-2.93578	-2.30215	-1.59958	1.00641	0.00681431
VCE304830	6	152936491	152936545	-0.213559	0.720165	1.65155	0.305295	1.23947	2.15967	-2.01987	-1.06243	-0.118216	-3.03667	-2.30292	-1.57104	1.0039	0.0068156
VCE112889	15	64189520	64189572	-0.393143	0.560712	1.51255	0.396193	1.34755	2.29536	-2.2059	-1.20669	-0.212921	-3.43698	-2.55833	-1.65702	1.0096	0.00681632
VCE96913	14	38197313	38197394	-0.391874	0.54948	1.4819	0.417172	1.35537	2.30088	-2.07995	-1.10137	-0.12253	-3.34508	-2.4532	-1.5729	1.00134	0.00681674
VCE160964	2	14156561	14156619	-0.230968	0.687012	1.6093	0.3337	1.26946	2.18012	-1.97942	-1.03883	-0.0860456	-3.01617	-2.31428	-1.55326	1.00136	0.00681724
VCE299829	6	112227537	112227590	-0.489286	0.484029	1.46927	0.511043	1.49425	2.45532	-2.31379	-1.28902	-0.253384	-3.8018	-2.80164	-1.70294	1.00808	0.00681984
VCE164059	2	33345638	33345697	-0.0211455	0.864589	1.77425	0.44613	1.3641	2.25362	-1.88191	-0.974939	-0.0318589	-2.98549	-2.36581	-1.60424	1.00968	0.00682217
VCE15998	1	97850150	97850267	0.0839378	0.753735	1.50695	0.394433	1.17426	1.88339	-1.85422	-1.00163	-0.151293	-2.89032	-2.17237	-1.40864	1.00752	0.0068228
VCE52620	11	31246888	31247033	-0.343756	0.57834	1.51457	0.383747	1.33542	2.26274	-2.14931	-1.18685	-0.2031	-3.34884	-2.5463	-1.60839	1.0078	0.00682365
VCE148601	18	41255675	41255797	-0.498522	0.445831	1.41218	0.455688	1.42439	2.36872	-2.29129	-1.31492	-0.279922	-3.59894	-2.7555	-1.79639	1.00095	0.00682462
VCE273007	5	107825645	107825702	0.140433	0.894451	1.67822	0.340685	1.13312	1.92124	-2.02268	-1.16293	-0.258488	-2.99558	-2.3147	-1.53017	1.00167	0.00682637
VCE301508	6	126773193	126773271	-0.557319	0.411352	1.368	0.462374	1.41283	2.36851	-2.21886	-1.21513	-0.210409	-3.56855	-2.65264	-1.63891	1.00204	0.00682655
VCE257152	4	177809700	177809768	-0.381757	0.596515	1.55326	-2.20029	-1.19389	-0.187631	0.390456	1.34972	2.31164	1.58133	2.56652	3.46501	1.00575	0.00682656
VCE11353	1	79811469	79811526	-0.249231	0.557536	1.40937	0.458046	1.31584	2.13692	-2.09411	-1.15438	-0.194442	-3.32346	-2.47302	-1.56634	1.00176	0.0068292
VCE217947	3	61784748	61784839	-0.201921	0.701583	1.62774	0.35638	1.29239	2.20104	-1.93582	-1.00807	-0.0688244	-2.95046	-2.31446	-1.58556	1.00392	0.00683008
VCE291498	6	51377010	51377059	-0.418339	0.430997	1.33269	0.668896	1.58787	2.49127	-1.68305	-0.667976	1.07774	-3.05743	-2.32432	-0.657258	1.00364	0.00683138
VCE275313	5	125375774	125375845	-0.352632	0.580996	1.50705	0.462298	1.39793	2.33368	-2.11798	-1.1413	-0.157613	-3.3865	-2.55718	-1.649	1.00224	0.00683143
VCE225349	3	110925860	110925914	-0.376197	0.525336	1.46983	0.539861	1.48862	2.39399	-1.90449	-0.907328	0.201053	-3.21287	-2.38016	-1.4654	1.00718	0.00684105
VCE73617	12	77157413	77157463	-0.253077	0.665387	1.58672	0.456187	1.38627	2.3193	-1.96869	-1.0255	-0.0311689	-3.12938	-2.44802	-1.62812	1.00082	0.0068448
VCE347413	9	10067143	10067202	-0.323007	0.656313	1.62871	0.465477	1.44552	2.41195	-2.26416	-1.23094	-0.213617	-3.67285	-2.68991	-1.68316	1.00878	0.00684679
VCE40430	10	76322584	76322698	-0.541532	0.414497	1.37065	0.516957	1.47805	2.43291	-2.01281	-1.00475	0.06555	-3.34232	-2.50136	-1.54827	1.00785	0.00684992
VCE304461	6	148129106	148129163	0.243807	1.12785	2.04561	-1.85921	-0.941029	-0.0238841	0.328089	1.24806	2.15865	1.50723	2.19008	2.86744	1.00202	0.00685236
VCE168240	2	59877151	59877209	-0.164519	0.743697	1.67663	-1.98868	-1.04655	-0.103249	0.315864	1.23846	2.14716	1.56578	2.29511	2.9774	1.0051	0.00685295
VCE248642	4	104552223	104552273	-0.271237	0.456765	1.4198	0.668359	1.64122	2.43157	-1.69916	-0.570445	0.756326	-3.11571	-2.16788	-0.958317	1.00884	0.00685398
VCE200382	20	41601373	41601474	-0.494278	0.448745	1.37679	0.471186	1.40978	2.34903	-2.20177	-1.22094	-0.230595	-3.53827	-2.64725	-1.68352	1.00289	0.00685476
VCE197457	20	14821075	14821231	-0.134408	0.774094	1.68604	-1.9339	-1.00846	-0.0862862	0.301602	1.21471	2.12002	1.5163	2.23446	2.90901	1.00839	0.00685837
VCE126563	16	61336605	61336725	-0.101757	0.820035	1.74798	0.446196	1.40807	2.34605	-2.15646	-1.19964	-0.219003	-3.42319	-2.6416	-1.69266	1.00408	0.00685869
VCE186803	2	177447608	177447707	0.226063	1.10512	1.99835	0.30404	1.20024	2.09461	-1.8204	-0.91986	-0.0171011	-2.69104	-2.12881	-1.5155	1.00061	0.0068591
VCE295119	6	88075304	88075412	-0.453824	0.492172	1.43687	0.414829	1.36276	2.31605	-2.20886	-1.22468	-0.242968	-3.46181	-2.6189	-1.64494	1.00898	0.00686084
VCE30899	1	244114780	244114862	-0.420787	0.493189	1.35853	0.702198	1.59543	2.51077	-1.72518	-0.796461	0.171216	-3.13569	-2.42771	-1.62632	1.0017	0.00686299
VCE359244	9	107145143	107145205	0.247758	0.911592	1.62537	-1.72259	-0.895122	-0.0828067	0.458638	1.20517	1.91283	1.37013	2.11349	2.79461	1.0038	0.00686409
VCE58535	11	95565951	95566082	-0.460501	0.461804	1.3746	0.650327	1.57273	2.49879	-1.72928	-0.78063	0.177297	-3.12322	-2.37001	-1.53993	1.00613	0.00686412
VCE56939	11	80065214	80065499	-0.0932732	0.849357	1.78074	0.456605	1.41948	2.36711	-2.18022	-1.20044	-0.211793	-3.45291	-2.65904	-1.70498	1.00329	0.00686557
VCE87847	13	78215471	78215753	-0.433774	0.512941	1.45769	0.425158	1.36467	2.30776	-2.21228	-1.24342	-0.240798	-3.52278	-2.60838	-1.66578	1.00412	0.00686753
VCE49820	11	11451352	11451415	-0.000752028	0.916384	1.8346	-1.95438	-1.02104	-0.0732622	0.360375	1.28761	2.21292	1.56357	2.32071	3.02283	1.00907	0.00686754
VCE34131	10	25169582	25169657	-0.199976	0.706931	1.61498	0.389354	1.30415	2.20572	-1.90638	-0.963955	-0.0198942	-2.95191	-2.28994	-1.53209	1.00529	0.00686823
VCE180619	2	146820874	146820936	-0.217436	0.677348	1.58713	0.311636	1.22695	2.1256	-1.92209	-0.989963	-0.0763276	-2.8636	-2.24261	-1.53823	1.00578	0.00686833
VCE87382	13	74084599	74084795	-0.230657	0.683937	1.62045	0.365892	1.30486	2.22147	-1.97946	-1.0466	-0.0978189	-3.04619	-2.37177	-1.60258	1.00814	0.00686882
VCE216938	3	56076404	56076476	-0.402809	0.536108	1.47421	0.531198	1.48443	2.42202	-2.24177	-1.27293	-0.262474	-3.60759	-2.79881	-1.81628	1.00154	0.00686959
VCE180618	2	146820822	146820871	-0.299279	0.641771	1.57029	0.384031	1.31873	2.26249	-2.06835	-1.08064	-0.120633	-3.27435	-2.40072	-1.55683	1.00322	0.00687152
VCE136138	17	39782687	39782750	-0.447948	0.500684	1.46393	0.42524	1.3909	2.34215	-2.25259	-1.25525	-0.255471	-3.55158	-2.68136	-1.67569	1.00496	0.00687704
VCE224302	3	100161276	100161326	-0.668069	0.327193	1.33547	0.494409	1.49245	2.47375	-2.4238	-1.39798	-0.335227	-3.93016	-2.91561	-1.78056	1.00503	0.00687947
VCE43362	10	98879585	98879676	-0.295896	0.603587	1.50616	0.444711	1.34984	2.25091	-1.87046	-0.93531	-0.00346211	-2.99687	-2.2957	-1.54396	1.00331	0.00688059
VCE42542	10	92993708	92993780	-0.458329	0.505097	1.461	0.580259	1.53001	2.48489	-1.74624	-0.787277	0.176224	-3.03874	-2.34768	-1.55207	1.00505	0.00688082
VCE235343	3	181768645	181768704	-0.097243	0.680839	1.48122	0.415452	1.23494	2.0317	-1.96368	-1.07416	-0.172399	-3.04888	-2.31904	-1.5285	1.00359	0.00688733
VCE111145	15	53109018	53109068	-0.131936	0.489832	1.19344	0.796148	1.62895	2.42379	-1.41148	0.0247064	1.60781	-3.00346	-1.73379	0.236255	1.00388	0.00688737
VCE298333	6	103327900	103327963	-0.097228	0.83573	1.75597	0.400979	1.32703	2.27551	-2.00219	-1.0519	-0.079531	-3.16104	-2.40116	-1.55768	1.00775	0.00688774
VCE124261	16	51703158	51703226	-0.101807	0.79118	1.6948	0.260701	1.17902	2.08229	-1.90567	-0.983392	-0.0542097	-2.76583	-2.17806	-1.49754	1.00634	0.00689206
VCE222758	3	85546305	85546358	0.161839	1.07475	1.99055	0.33499	1.26003	2.17919	-1.91455	-0.983376	-0.046042	-2.93596	-2.24795	-1.53793	1.00464	0.0068946
VCE94366	14	29384324	29384383	-0.280984	0.595023	1.47116	0.564974	1.46317	2.35696	-1.80671	-0.889567	0.0587045	-3.04477	-2.37887	-1.60526	1.00318	0.006895
VCE196724	20	10876696	10876757	-0.547558	0.426213	1.36801	0.520609	1.46096	2.43633	-2.11804	-1.13438	-0.13593	-3.5229	-2.60994	-1.66684	1.00249	0.00689656
VCE8127	1	59332212	59332310	-0.317483	0.609355	1.53189	0.46687	1.39364	2.32086	-2.08457	-1.11411	-0.141827	-3.33857	-2.52854	-1.62863	1.00877	0.00690138
VCE125208	16	54280052	54280110	-0.182349	0.736928	1.65428	0.31451	1.24368	2.16345	-1.96601	-1.02173	-0.0879493	-2.92618	-2.29436	-1.56076	1.0044	0.00690269
VCE290019	6	41445312	41445560	-0.143183	0.762229	1.67814	0.329267	1.25234	2.16876	-2.00047	-1.06361	-0.123087	-2.98122	-2.34675	-1.59925	1.00413	0.0069043
VCE310347	7	11168934	11169131	0.0264477	0.933836	1.85956	-1.9492	-1.0016	-0.0532064	0.315997	1.24448	2.16306	1.51178	2.25345	2.97938	1.00337	0.00690465
VCE24326	1	184570156	184570257	-0.255528	0.74	1.69336	-2.16658	-1.16583	-0.170686	0.385197	1.3382	2.31481	1.59559	2.49355	3.46227	1.00405	0.00690696
VCE335426	8	64289090	64289201	-0.154562	0.687667	1.48451	0.704832	1.54995	2.41266	-1.81193	-0.926209	0.0182841	-3.28386	-2.5026	-1.62832	1.00567	0.0069083
VCE193183	2	218477377	218477431	-1.04001	-0.00559619	1.05705	0.792697	1.86711	2.90973	-2.38416	-1.24736	-0.0656197	-4.35801	-3.14795	-1.75675	1.00647	0.00691043
[truncated: 134,860 more rows]

## Sheet: LLL_results_description
Tab LLL_results summarizes the result of running PhyloAcc-C (as described in the paper) on 136859 elements.
Column names have the following meaning:
NAME	name of alignment in the alignment collection supplied by [1]
CHR	chromosome from which human sequence drawn
START	hg38 start position
FINISH	hg38 finish position
lv.10	10th percentile posterior log sigma
lv.50	median posterior log sigma
lv.90	90th percentile posterior log sigma
lb2.10	10th percentile posterior log beta2
lb2.50	median posterior log beta2
lb2.90	90th percentile posterior log beta2
lb3.10	10th percentile posterior log beta3
lb3.50	median posterior log beta3
lb3.90	90th percentile posterior log beta 3
rat.10	10th percentile posterior log beta3:beta2
rat.50	median posterior log beta3:beta2
rat.90	90th percentile posterior log beta3:beta2
rhat	Gelman-Rubin multivariate diagnostic (using gelman.diag from R package coda)
dens0	Kernel density estimate (using sm.density from R package sm) of posterior density of (log beta2, log beta3) at (0,0)

## Sheet: LLL_Top25
These notes arise from examining the 1Mbp region surrounding the top 25 LLL results in the UCSC/Ensembl genome browsers and examining nearby loci using GeneCards and allied databases.
NAME	Feature coordinate	Note
VCE277691	chr5:141,620,881-141,636,849	HDAC3. Represses transcription when tethered to a promoter. This protein can also down-regulate p53 function and thus modulate cell growth and apoptosis. This gene is regarded as a potential tumor suppressor gene.
"	chr5:141,639,302-141,651,418	FCHSD1. Predicted functions e.g. nervous system; related to cancers.
"	chr5:141,653,791-141,673,160	ARAP3. Mediating rearrangements in the cell cytoskeleton and cell shape.
"	chr5:141,636,950-141,641,063	RELL2. Collagen binding. Does come up in GWAS for body height.
VCE351367	chr9:30,388,935-30,575,012	LINC01242. Seems to be nothing much nearby, except a LINC. No information.
VCE286047	chr6:8,435,568-9,194,766	HULC. long RNA that was discovered as upregulated in hepatocellular carcinoma and is associated with cancer progression.
"	chr6:10,222,036-10,222,161	RNU6ATAC21P. Not much info, highest GWAS association acute myeloid leukemia.
"	chr6:10,396,677-10,412,391	TFAP2A. Human Phenotype Ontology for Gene lists "Abnormality of body height" first.
VCE160849	chr2:12,007,128-12,578,348	MIR3681HG. Uncharacterized.
VCE227033	chr3:118,004,819-118,557,668	ENSG00000243276. No characterization.
VCE350492	chr9:24,542,952-24,545,897	IZUMO3. Sperm egg fusion protein.
VCE37781	chr10:61,662,929-61,766,766	CABCOCO1. Calcium-binding protein. May be involved in the control of sperm flagellar movement. Top GWAS are blood pressure related.
VCE291631	chr6:51,615,299-52,087,613	PKHD1. Kidney; negative regulation of apoptosis. GWAS include Abnormality of refraction, DNA methylation, brain measurement, hair color.
VCE358072	chr9:99,396,987-99,819,921	ENSG00000237461. Uncharacterized.
"	chr9:99,531,507-99,583,301	ENSG00000234860. Novel transcript; 2 GENEHANCER annotations: warfarin, telomere length.
"	chr9:99,397,024-99,906,605	STX17-DT. GWAS educational attainment, C-reactive protein measurement, myeloid white cell count.
"	chr9:99,216,425-99,221,942	ALG2. GWAS associations include body height.
"	chr9:99,222,064-99,230,615	SEC61B. GWAS associations include body height.
"	chr9:99,821,855-99,834,059	NR4A3. Body skeleton related. Bone tumor in cartilaginous tissue. Plays a role in the regulation of proliferation, survival and differentiation of many different cell types and also in metabolism and inflammation. GWAS includes BMI.
VCE48603	chr10:132,537,787-132,783,480	INPP5A. Top GWAS association is heel bone mineral density.
VCE98972	chr14:55,896,547-55,962,970	ENSG00000259868. Uncharacterized loci. GWAS associations with BMI and height. (Further out are PELI2 and KTN1.)
VCE341894	chr8:105,318,438-105,804,539	ZFPM2. Heart morphogenesis and development of coronary vessels. GWAS hits include platelet count, vascular endothelial growth factor measurement.
VCE94079	chr14:28,726,675-28,730,791	FOXG1-AS1. GWAS suggests brain related e.g. cortical thickness.
"	chr14:28,766,787-28,770,277	FOXG1. Brain development & disregulated in many types of cancer, and is the target of multiple microRNAs that regulate the proliferation of tumor cells. GWAS associations with e.g. cortical thickness.
"	chr14:28,592,223-28,613,623	LINC02300. Long Intergenic Non-Protein Coding RNA whose second highest GWAS hit is longevity.
VCE100835	chr14:67,819,779-68,478,093	RAD51B. Involved in DNA repair and over expression linked to apoptosis. Associated with ovarian cancer.
"	chr14:68,125,004-68,130,196	ENSG00000258837. Uncharacterized. Top GWAS heel bone mineral density and breast carcinoma.
"	chr14:67,746,522-67,816,590	ZFYVE26. Cytokinesis and perhaps DNA double-strand break repair.
"	chr14:68,149,617-68,149,908	RN7SL706P. GWAS heel bone mineral density.
VCE95328	chr14:32,934,933-33,801,109	NPAS3. Associated with neurogenesis but top GWAS hit is BMI.
VCE250783	chr4:122,923,070-123,314,654	SPATA5. Perhaps spermatogenesis. GWAS hits include brain measurement, BMI-adjusted waist-hip ratio, and cortical surface area measurement.
"	chr4:123,396,795-123,403,755	SPRY1. Top GWAS hits brain measurement and appendicular lean mass (bone strength), also cortical surface area and body height.
VCE85678	chr13:66,302,834-67,230,336	PCDH9. Transmembrane protein. May be involved in neuronal signalling. GWAS top hit sneezing in bright sunlight.
"	chr13:66,825,169-66,915,031	PCDH9-AS2. The anti-sense has top GWAS hits for BMI, insomnia, total blood protein measurement, and body height.
VCE271963	chr5:103,120,200-103,212,799	PPIP5K2. Difficult to interpret this card. High GWAS association with blood protein measurement and type 2 diabetes.
"	chr5:103,086,000-103,120,138	GIN1. Gypsy Retrotransposon Integrase 1. High GWAS association with blood protein measurement and type 2 diabetes but also acute myeloid leukemia, balding, and waist-hip ratio.
"	chr5:103,258,763-103,278,660	MACIR. Negative regulator of tissue damage. High GWAS score for type 2 diabetes.
VCE180171	chr2:145,294,277-145,331,847	ENSG00000235435. Novel transcript. Highest GWAS diastolic blood pressure.
"	chr2:145,569,294-145,588,024	ENSG00000225107. Highest GWAS type 2 diabetes mellitus.
"	chr2:145,572,662-145,765,726	ENSG00000286225.Highest GWAS type 2 diabetes mellitus.
VCE246536	chr4:83,668,510-83,731,755	ENSG00000249171. Novel transcript.
"	chr4:83,796,436-84,284,327	LINC02994. Highest GWAS type 2 diabetes mellitus.
VCE72086	chr12:65,278,643-65,466,907	MSRB3 catalyzes the reduction of methionine sulfoxide to methionine. GWAS associations for brain function including cortical surface area and cortical thickness. Essential for hearing.
"	chr12:65,281,657-65,286,728	ENSG00000250280. Novel transcript with GWAS associations including type 2 diabetes mellitus, BMI-adjusted waist-hip ratio.
"	chr12:65,169,583-65,248,355	LEMD3. Antagonize transforming growth factor-beta signaling, with GWAS hits for mean platelet volume, count. Also type 2 diabetes mellitus and brain measurement. Human phenotype ontology includes Abnormality of body height and abnormality of the kidney. Links to MalaCards records on osteopoikilosis (spotted bones) whereby small exceptionally dense regions of bone appear.
"	chr12:65,466,820-65,642,198	MSRB3-AS1. GWAS hits on cortical thickness, heel bone mineral density, bone density, and body height.
VCE275877	chr5:128,663,978-128,742,829	ENSG00000248634 has GWAS hits for systolic blood pressure, testosterone, lower face morphology, pulse pressure, red blood cell distribution width.
"	chr5:128,258,037-128,659,185	FBN2. Fibrillin 2. Top of page is "contractural arachnodactyly" which is tall with long-limbs. GWAS hits include red blood cell distribution width, body height, heel bone mineral density, blood pressure.
"	chr5:128,965,488-129,033,635	SLC27A6. Fatty acid transport protein with GWAS hits for blood cell distribution width, body fat distribution, lymphocyte count, heel bone mineral density, and body height. Also links to MalaCards on e.g. Lethal Restrictive Dermopathy: thin, tightly adherent translucent skin.
VCE8554	chr1:60,865,259-61,455,525	NFIA. Nuclear transcription factor. Top GWAS hit is QRS duration: the duration of 3 waves of human heart electric cycle.
"	chr1:61,248,945-61,253,510	NFIA-AS1. Top GWAS hit thyroid stimulating hormone measurement. (Thyroid makes hormones to regulate heart rate, blood pressure, body temp, and rate food converted to energy.) Disease include glioma (cancer) and atherosclerosis (plaque in arteries).
"	chr1:60,940,239-60,970,776	NFIA-AS2. Top GWAS hit thyroid stimulating hormone measurement.
VCE66112	chr12:16,188,485-16,277,685	SLC15A5. Transport. Top GWAS is high density lipoprotein cholesterol measurement and second is body mass index.
"	chr12:16,347,142-16,364,409	MGST1. Peritoneal Metastasis Associated Long Noncoding RNA. Top two GWAS are educational attainment and acute myeloid leukemia (blood cell line).
VCE4771	chr1:40,691,689-40,771,126	NFYC. Transcription factor. Top GWAS is testosterone measurement, monocyte (white blood cell) percentage of leukocytes, and BMI-adjusted waist circumference.
"	chr1:40,690,380-40,692,074	NFYC-AS1. Has GWAS for cognitive and platelet terms but also body height.
"	chr1:40,669,089-40,687,588	ENSG00000237899. Novel transcript with GWAS hits for insomnia and body height.
"	chr1:40,783,787-40,840,452	KCNQ4. Potassium channel. Top GWAS hits for heart cycle timing/electrocardiography. Also body height.
"	chr1:40,620,680-40,665,682	RIMS3. Transporter. Top GWAS hits include monocyte count, insomnia, body height.

## Sheet: LLL_trait
The following trait data is copied from the SI of [2].
We map their names (code) to the names in the tree we used (recode). PC1 corresponds to trait LLL.
code	recode	name	adult_weight	max_longevity	PC1	PC2
ailMel1	ailMel1	Panda	117500	36.8	1.21885	-0.143758
bosTau7	bosTau8	Cow	750000	20	1.08194	-1.00153
calJac3	calJac3	Marmoset	255.2	22.8	-0.363987	0.65814
camFer1	camFer1	Bactrian_camel	475000	35.4	1.45883	-0.447008
canFam3	canFam3	Dog	26625	20.6	0.456947	-0.328316
capHir1	capHir1	Domestic_goat	61000	20.8	0.626027	-0.481635
cavPor3	cavPor3	Guinea_pig	728	12	-0.68367	-0.0691985
cerSim1	cerSim1	White_rhinoceros	2180000	45	1.95083	-0.547588
chiLan1	chiLan1	Chinchilla	642.5	17.2	-0.414336	0.248721
chlSab1	chlSab2	Green_monkey	5150	13	-0.237963	-0.384336
conCri1	conCri1	Star-nosed_mole	55.3	2.5	-2.46426	-0.847409
criGri1	criGri1	Chinese_hamster	37	5.3	-1.92952	-0.156398
dasNov3	dasNov3	Armadillo	5500	22.3	0.214963	0.043019
echTel2	echTel2	Tenrec	180	19	-0.580572	0.577313
eleEdw1	eleEdw1	Cape_elephant_shrew	50	8.75	-1.46207	0.193963
eptFus1	eptFus1	Big_brown_bat	23	19	-0.980636	0.977377
equCab2	equCab2	Horse	300000	57	1.75799	0.0308589
eriEur2	eriEur2	Hedgehog	750	11.7	-0.698531	-0.0956373
felCat5	felCat8	Cat	5500	19	0.0843425	-0.0876011
gorGor3	gorGor3	Gorilla	139842	60.1	1.65277	0.222467
hetGla2	hetGla2	Naked_mole-rat	35	31	-0.49971	1.29503
hg19	hg38	Human	62035	95	1.86817	0.753962
jacJac1	jacJac1	Lesser_Egyptian_jerboa	55	7.3	-1.59131	0.0276564
lepWed1	lepWed1	Weddell_seal	425000	30	1.3022	-0.560378
loxAfr3	loxAfr3	Elephant	4800000	65	2.40423	-0.401137
macEug2	macEug2	Wallaby	6500	15.1	-0.0705592	-0.307469
macFas5	macFas5	Crab-eating_macaque	6362.5	39	0.699201	0.470606
mesAur1	mesAur1	Golden_hamster	105	3.9	-1.97688	-0.609389
micOch1	micOch1	Prairie_vole	40	5.3	-1.91436	-0.171558
mm10	mm10	Mouse	20.5	4	-2.27387	-0.271106
monDom5	monDom5	Opossum	105	5.1	-1.75808	-0.390587
musFur1	musFur1	Ferret	809	11.1	-0.726744	-0.153299
myoDav1	myoDav1	Davids_Myotis_bat	5.3	24	-1.0755	1.45332
myoLuc2	myoLuc2	Microbat	10	34	-0.667962	1.61396
nomLeu3	nomLeu3	Gibbon	6000	44.1	0.788033	0.582251
ochPri3	ochPri3	Pika	100	7	-1.50929	-0.122817
octDeg1	octDeg1	Brush-tailed_rat	235	14	-0.777803	0.276392
odoRosDi	odoRosDiv1	Pacific_walrus	1010000	40	1.70516	-0.494053
orcOrc1	orcOrc1	Killer_whale	3990000	90	2.63371	-0.0997769
ornAna1	ornAna1	Platypus	1250	22.6	-0.0622289	0.342009
oryAfe1	oryAfe1	Aardvark	60000	29.8	0.916075	-0.18516
oryCun2	oryCun2	Rabbit	1800	9	-0.74229	-0.479858
otoGar3	otoGar3	Bushbaby	1300	18.3	-0.226739	0.162247
oviAri3	oviAri3	Sheep	160000	16.8	0.639335	-0.843335
panHod1	panHod1	Tibetan_antelope	32000	10	-0.0967524	-0.953527
panTro4	panTro4	Chimp	44983.5	59.4	1.42267	0.433455
papHam1	papAnu2	Baboon	18000	37.5	0.869425	0.236403
ponAbe2	ponAbe2	Orangutan	64475	59	1.48716	0.357947
pteAle1	pteAle1	Black_flying-fox	672.1	19.7	-0.294891	0.35065
pteVam1	pteVam1	Megabat	872	20.9	-0.196033	0.348248
rheMac3	rheMac3	Rhesus	8235	40	0.770012	0.441095
rn5	rn6	Rat	300	3.8	-1.79394	-0.834708
saiBol1	saiBol1	Squirrel_monkey	615	30.3	0.0389944	0.719063
sarHar1	sarHar1	Tasmanian_devil	6500	13	-0.192695	-0.429604
sorAra2	sorAra2	Shrew	9	3.2	-2.61594	-0.29304
speTri2	speTri2	Squirrel	136	7.1	-1.43793	-0.171037
susScr3	susScr3	Pig	130000	27	0.985939	-0.415982
triMan1	triMan1	Manatee	322000	65	1.87887	0.124219
tupChi1	tupChi1	Chinese_tree_shrew	200	11.1	-0.998477	0.118434
turTru2	turTru2	Dolphin	200000	51.6	1.59797	0.028521
vicPac2	vicPac2	Alpaca	62000	25.8	0.804892	-0.309095

## Sheet: References
[1]	Hu Z, Sackton TB, Edwards SV, Liu JS. Bayesian detection of convergent rate changes of conserved noncoding elements on phylogenetic trees. Molecular Biology and Evolution. 2019;36(5):1086--1100
[2]	Kowalczyk A, Partha R, Clark NL, Chikina M. Pan-mammalian analysis of molecular constraints underlying extended lifespan. Elife. 2020;9:e51089.
